# Supplementary material for: Living to the High Extreme: Unraveling the Composition, Structure, and Functional Insights of Bacterial Communities Thriving in the Arsenic-Rich Salar de Huasco Altiplanic Ecosystem
Source: Microbiol Spectr. 2021 Jun 30;9(1):10.1128/spectrum.00444-21. doi: 10.1128/spectrum.00444-21 (PMC8552739; doi:10.1128/spectrum.00444-21)
Supplement: SUPPLEMENTAL FILE 2 — Table S3. Download SPECTRUM00444-21_Supp_2_seq12.txt, TXT file, 0.3 MB [file spectrum00444-21_supp_2_seq12.txt]

Supplementary Table S3. Abundance and taxonomic classification of the 3801 ASVs detected in SH communities.
ASV	Abundance per Site					Taxonomic Classification
	H0	H1	H3	H4	H5	Kingdom	Phylum	Class	Order	Family	Genus	Species
ASV2	0	2	0	0	0	Bacteria	NA	NA	NA	NA	NA	NA
ASV3	0	4	0	0	0	Bacteria	Chloroflexi	Anaerolineae	SBR1031	NA	NA	NA
ASV4	0	0	2	0	0	Bacteria	Chloroflexi	NA	NA	NA	NA	NA
ASV5	3	0	0	0	0	Bacteria	Patescibacteria	Saccharimonadia	Saccharimonadales	Saccharimonadaceae	NA	NA
ASV6	0	0	2	0	0	Archaea	Euryarchaeota	Thermoplasmata	NA	NA	NA	NA
ASV7	0	0	11	0	0	Bacteria	Deinococcus-Thermus	Deinococci	Deinococcales	Trueperaceae	Truepera	NA
ASV8	0	0	0	5	0	Bacteria	Deinococcus-Thermus	Deinococci	Deinococcales	Trueperaceae	Truepera	NA
ASV9	0	0	2	0	0	Bacteria	Deinococcus-Thermus	Deinococci	Deinococcales	Trueperaceae	Truepera	NA
ASV10	11	0	0	0	0	Bacteria	Proteobacteria	Alphaproteobacteria	Rhodobacterales	Rhodobacteraceae	Albirhodobacter	NA
ASV11	0	0	0	45	0	Bacteria	Proteobacteria	Alphaproteobacteria	Rhodobacterales	Rhodobacteraceae	Roseovarius	NA
ASV12	0	0	0	23	0	Bacteria	Proteobacteria	Alphaproteobacteria	Rhodobacterales	Rhodobacteraceae	Roseovarius	NA
ASV13	0	0	0	0	8	Bacteria	Proteobacteria	Alphaproteobacteria	Rhodobacterales	Rhodobacteraceae	Roseovarius	NA
ASV14	0	0	0	2	0	Bacteria	Proteobacteria	Alphaproteobacteria	Rhodobacterales	Rhodobacteraceae	Roseovarius	NA
ASV15	0	0	0	11	0	Bacteria	Proteobacteria	Alphaproteobacteria	Rhodobacterales	Rhodobacteraceae	Roseovarius	NA
ASV16	0	0	7	0	0	Bacteria	Proteobacteria	Alphaproteobacteria	Rhodobacterales	Rhodobacteraceae	Roseovarius	NA
ASV17	0	2	0	0	0	Bacteria	Chloroflexi	Anaerolineae	Ardenticatenales	NA	NA	NA
ASV18	0	0	0	0	8	Bacteria	NA	NA	NA	NA	NA	NA
ASV19	0	0	0	9	0	Bacteria	Proteobacteria	Alphaproteobacteria	Rickettsiales	Mitochondria	NA	NA
ASV20	0	0	0	9	0	Bacteria	Proteobacteria	Alphaproteobacteria	Rickettsiales	Mitochondria	NA	NA
ASV29	0	0	18	0	0	Bacteria	Chloroflexi	Anaerolineae	Ardenticatenales	NA	NA	NA
ASV30	4	0	0	0	0	Bacteria	Chloroflexi	Anaerolineae	Ardenticatenales	NA	NA	NA
ASV31	0	2	0	0	0	Bacteria	Acetothermia	Acetothermiia	NA	NA	NA	NA
ASV32	0	2	0	0	0	Bacteria	NA	NA	NA	NA	NA	NA
ASV33	6	0	0	0	0	Bacteria	Patescibacteria	Parcubacteria	NA	NA	NA	NA
ASV34	6	0	0	0	0	Bacteria	Kiritimatiellaeota	Kiritimatiellae	WCHB1-41	NA	NA	NA
ASV35	0	0	0	6	0	Bacteria	Chlamydiae	LD1-PA32	NA	NA	NA	NA
ASV36	0	0	2	0	0	Bacteria	Patescibacteria	Parcubacteria	NA	NA	NA	NA
ASV37	0	2	0	0	0	Bacteria	Verrucomicrobia	Verrucomicrobiae	Verrucomicrobiales	Rubritaleaceae	Luteolibacter	NA
ASV38	0	0	3	0	0	Bacteria	Verrucomicrobia	Verrucomicrobiae	Verrucomicrobiales	Rubritaleaceae	Luteolibacter	NA
ASV39	0	0	0	2	0	Bacteria	Verrucomicrobia	Verrucomicrobiae	Verrucomicrobiales	Rubritaleaceae	NA	NA
ASV40	0	0	6	0	0	Bacteria	Proteobacteria	Deltaproteobacteria	Bdellovibrionales	Bdellovibrionaceae	Bdellovibrio	NA
ASV41	0	0	0	0	2	Bacteria	Latescibacteria	NA	NA	NA	NA	NA
ASV44	0	0	0	3	0	Archaea	Euryarchaeota	Halobacteria	Halobacteriales	Haloferacaceae	Halobellus	NA
ASV45	0	0	0	0	3	Archaea	Euryarchaeota	Halobacteria	Halobacteriales	Haloferacaceae	Haloparvum	NA
ASV46	0	0	0	0	2	Archaea	Euryarchaeota	Halobacteria	Halobacteriales	Haloferacaceae	Halohasta	NA
ASV47	12	0	0	0	0	Bacteria	Proteobacteria	Deltaproteobacteria	Myxococcales	MidBa8	NA	NA
ASV64	0	0	13	0	0	Bacteria	NA	NA	NA	NA	NA	NA
ASV65	0	0	0	20	0	Bacteria	NA	NA	NA	NA	NA	NA
ASV66	0	0	0	11	0	Bacteria	Bacteroidetes	Rhodothermia	Balneolales	Balneolaceae	Rhodohalobacter	NA
ASV67	0	0	0	0	1	Bacteria	Bacteroidetes	Rhodothermia	Balneolales	Balneolaceae	Rhodohalobacter	NA
ASV68	0	0	0	0	4	Bacteria	NA	NA	NA	NA	NA	NA
ASV71	0	0	6	0	0	Bacteria	Bacteroidetes	Rhodothermia	Balneolales	Balneolaceae	Rhodohalobacter	NA
ASV73	0	0	0	0	11	Bacteria	Chloroflexi	Anaerolineae	Anaerolineales	Anaerolineaceae	ADurb.Bin120	NA
ASV74	0	0	0	9	0	Bacteria	Chloroflexi	Anaerolineae	Anaerolineales	Anaerolineaceae	NA	NA
ASV75	0	0	8	0	0	Bacteria	Chloroflexi	Anaerolineae	Anaerolineales	Anaerolineaceae	ADurb.Bin120	NA
ASV76	0	0	0	0	4	Bacteria	Proteobacteria	Gammaproteobacteria	Cellvibrionales	Halieaceae	Haliea	NA
ASV77	0	0	3	0	0	Bacteria	Proteobacteria	Gammaproteobacteria	Cellvibrionales	Halieaceae	Chromatocurvus	NA
ASV78	5	0	0	0	0	Bacteria	Proteobacteria	Gammaproteobacteria	Xanthomonadales	Xanthomonadaceae	Silanimonas	NA
ASV79	0	13	0	0	0	Bacteria	Proteobacteria	Gammaproteobacteria	Betaproteobacteriales	Burkholderiaceae	Kinneretia	NA
ASV80	12	0	0	0	0	Bacteria	Proteobacteria	Gammaproteobacteria	Betaproteobacteriales	Burkholderiaceae	Hydrogenophaga	taeniospiralis
ASV81	7	0	0	0	0	Bacteria	Proteobacteria	Gammaproteobacteria	Betaproteobacteriales	Burkholderiaceae	Hydrogenophaga	taeniospiralis
ASV82	3	0	0	0	0	Bacteria	Epsilonbacteraeota	Campylobacteria	Campylobacterales	Thiovulaceae	Sulfuricurvum	kujiense
ASV83	0	0	2	0	0	Bacteria	Proteobacteria	Deltaproteobacteria	Desulfobacterales	Desulfobacteraceae	NA	NA
ASV84	3	0	0	0	0	Bacteria	Tenericutes	Mollicutes	Mollicutes_RF39	NA	NA	NA
ASV85	0	0	0	9	0	Bacteria	Verrucomicrobia	Verrucomicrobiae	Opitutales	Puniceicoccaceae	Coraliomargarita	NA
ASV86	0	0	0	2	0	Bacteria	Verrucomicrobia	Verrucomicrobiae	Opitutales	Puniceicoccaceae	Coraliomargarita	NA
ASV88	0	0	3	0	0	Bacteria	Kiritimatiellaeota	Kiritimatiellae	Kiritimatiellales	Kiritimatiellaceae	R76-B128	NA
ASV91	2	0	0	0	0	Bacteria	Proteobacteria	Deltaproteobacteria	Bdellovibrionales	Bacteriovoracaceae	Peredibacter	NA
ASV92	0	2	0	0	0	Bacteria	Proteobacteria	Gammaproteobacteria	PLTA13	NA	NA	NA
ASV93	1	0	0	0	0	Bacteria	Proteobacteria	Alphaproteobacteria	Rhodobacterales	Rhodobacteraceae	Rhodobaculum	NA
ASV94	0	0	3	0	0	Bacteria	Firmicutes	Bacilli	Bacillales	Bacillaceae	Halolactibacillus	NA
ASV95	2	0	0	0	0	Bacteria	Omnitrophicaeota	NA	NA	NA	NA	NA
ASV96	5	0	0	0	0	Bacteria	Proteobacteria	Gammaproteobacteria	Methylococcales	Methylomonaceae	Methylobacter	NA
ASV97	21	0	0	0	0	Bacteria	Proteobacteria	Gammaproteobacteria	Betaproteobacteriales	Burkholderiaceae	NA	NA
ASV98	4	0	0	0	0	Bacteria	Proteobacteria	Gammaproteobacteria	Betaproteobacteriales	SC-I-84	NA	NA
ASV99	0	0	0	0	2	Bacteria	Proteobacteria	Deltaproteobacteria	NA	NA	NA	NA
ASV100	0	0	0	2	0	Bacteria	Proteobacteria	Deltaproteobacteria	Desulfuromonadales	Desulfuromonadaceae	Desulfuromusa	NA
ASV101	0	0	0	1	0	Bacteria	Proteobacteria	Deltaproteobacteria	Desulfuromonadales	Desulfuromonadaceae	Desulfuromusa	NA
ASV102	0	0	3	0	0	Bacteria	Acidobacteria	Thermoanaerobaculia	Thermoanaerobaculales	Thermoanaerobaculaceae	Subgroup_23	NA
ASV103	0	0	0	0	2	Bacteria	Proteobacteria	Deltaproteobacteria	Bradymonadales	NA	NA	NA
ASV104	0	1	0	0	0	Bacteria	Proteobacteria	Deltaproteobacteria	Desulfobacterales	Desulfobacteraceae	Sva0081_sediment_group	NA
ASV105	0	0	0	6	0	Bacteria	Proteobacteria	Deltaproteobacteria	Desulfobacterales	Desulfobacteraceae	Desulfotignum	NA
ASV106	3	0	0	0	0	Bacteria	Proteobacteria	Deltaproteobacteria	Desulfobacterales	Desulfobacteraceae	NA	NA
ASV107	0	0	0	0	2	Bacteria	Proteobacteria	Deltaproteobacteria	Desulfobacterales	Desulfobacteraceae	NA	NA
ASV108	0	0	0	0	3	Bacteria	Deinococcus-Thermus	Deinococci	Deinococcales	Trueperaceae	Truepera	NA
ASV109	0	0	3	0	0	Bacteria	Actinobacteria	Acidimicrobiia	Microtrichales	Ilumatobacteraceae	Ilumatobacter	NA
ASV110	2	0	0	0	0	Bacteria	Kiritimatiellaeota	Kiritimatiellae	WCHB1-41	NA	NA	NA
ASV112	0	0	0	0	2	Bacteria	Actinobacteria	Acidimicrobiia	Microtrichales	Microtrichaceae	IMCC26207	NA
ASV113	0	0	0	2	0	Bacteria	NA	NA	NA	NA	NA	NA
ASV114	0	28	0	0	0	Bacteria	Proteobacteria	Gammaproteobacteria	Betaproteobacteriales	Burkholderiaceae	Rhodoferax	NA
ASV115	0	1	0	0	0	Bacteria	Proteobacteria	Gammaproteobacteria	Betaproteobacteriales	Burkholderiaceae	Rhodoferax	NA
ASV116	15	0	0	0	0	Bacteria	Proteobacteria	Gammaproteobacteria	Betaproteobacteriales	Burkholderiaceae	Ideonella	NA
ASV117	1	0	0	0	0	Bacteria	Proteobacteria	Gammaproteobacteria	Betaproteobacteriales	Burkholderiaceae	Brachymonas	NA
ASV118	5	0	0	0	0	Bacteria	Proteobacteria	Gammaproteobacteria	Betaproteobacteriales	Burkholderiaceae	NA	NA
ASV119	1	0	0	0	0	Bacteria	Proteobacteria	Gammaproteobacteria	Betaproteobacteriales	Burkholderiaceae	NA	NA
ASV120	1	0	0	0	0	Bacteria	Proteobacteria	Gammaproteobacteria	Betaproteobacteriales	Burkholderiaceae	NA	NA
ASV121	6	0	0	0	0	Bacteria	Proteobacteria	Gammaproteobacteria	Cellvibrionales	Halieaceae	Haliea	salexigens
ASV122	6	0	0	0	0	Bacteria	Actinobacteria	Nitriliruptoria	Nitriliruptorales	Nitriliruptoraceae	NA	NA
ASV123	0	0	0	5	0	Bacteria	Actinobacteria	Nitriliruptoria	Nitriliruptorales	Nitriliruptoraceae	NA	NA
ASV124	12	0	0	0	0	Bacteria	Gemmatimonadetes	Gemmatimonadetes	Gemmatimonadales	Gemmatimonadaceae	Gemmatimonas	NA
ASV125	0	0	0	0	2	Bacteria	NA	NA	NA	NA	NA	NA
ASV126	0	31	0	0	0	Bacteria	Proteobacteria	Gammaproteobacteria	Betaproteobacteriales	Hydrogenophilaceae	Thiobacillus	thiophilus
ASV127	0	12	0	0	0	Bacteria	Proteobacteria	Gammaproteobacteria	Betaproteobacteriales	Hydrogenophilaceae	Thiobacillus	NA
ASV128	0	0	6	0	0	Bacteria	Planctomycetes	Planctomycetacia	Pirellulales	Pirellulaceae	Roseimaritima	NA
ASV129	5	0	0	0	0	Bacteria	Bacteroidetes	Ignavibacteria	OPB56	NA	NA	NA
ASV130	0	19	0	0	0	Bacteria	NA	NA	NA	NA	NA	NA
ASV131	0	4	0	0	0	Bacteria	Chloroflexi	Anaerolineae	SBR1031	NA	NA	NA
ASV132	0	0	0	9	0	Bacteria	Kiritimatiellaeota	Kiritimatiellae	WCHB1-41	NA	NA	NA
ASV137	0	0	12	0	0	Bacteria	NA	NA	NA	NA	NA	NA
ASV138	0	0	0	0	2	Bacteria	Patescibacteria	Microgenomatia	Candidatus_Woesebacteria	NA	NA	NA
ASV139	2	0	0	0	0	Bacteria	Proteobacteria	Deltaproteobacteria	Bdellovibrionales	Bdellovibrionaceae	Bdellovibrio	NA
ASV140	3	0	0	0	0	Bacteria	Cyanobacteria	Melainabacteria	Vampirovibrionales	NA	NA	NA
ASV141	0	0	0	0	10	Bacteria	Proteobacteria	Gammaproteobacteria	Gammaproteobacteria_Incertae_Sedis	Unknown_Family	Wenzhouxiangella	NA
ASV142	0	0	0	3	0	Bacteria	Proteobacteria	Gammaproteobacteria	Gammaproteobacteria_Incertae_Sedis	Unknown_Family	Wenzhouxiangella	NA
ASV143	0	8	0	0	0	Bacteria	Verrucomicrobia	Verrucomicrobiae	Pedosphaerales	Pedosphaeraceae	NA	NA
ASV144	0	3	0	0	0	Bacteria	Chloroflexi	Anaerolineae	Ardenticatenales	NA	NA	NA
ASV145	0	0	0	0	9	Bacteria	Cyanobacteria	Oxyphotobacteria	Chloroplast	NA	NA	NA
ASV146	0	0	0	0	4	Bacteria	Cyanobacteria	Oxyphotobacteria	Chloroplast	NA	NA	NA
ASV147	0	0	0	8	0	Bacteria	Cyanobacteria	Oxyphotobacteria	Chloroplast	NA	NA	NA
ASV148	0	0	0	1	0	Bacteria	Cyanobacteria	Oxyphotobacteria	Chloroplast	NA	NA	NA
ASV149	48	0	0	0	0	Bacteria	Cyanobacteria	Oxyphotobacteria	Chloroplast	NA	NA	NA
ASV150	1	0	0	0	0	Bacteria	Cyanobacteria	Oxyphotobacteria	Chloroplast	NA	NA	NA
ASV151	0	11	0	0	0	Bacteria	Cyanobacteria	Oxyphotobacteria	Chloroplast	NA	NA	NA
ASV152	3	0	0	0	0	Bacteria	Cyanobacteria	Oxyphotobacteria	Chloroplast	NA	NA	NA
ASV153	1	0	0	0	0	Bacteria	Cyanobacteria	Oxyphotobacteria	Chloroplast	NA	NA	NA
ASV154	0	0	0	16	0	Bacteria	Cyanobacteria	Oxyphotobacteria	Chloroplast	NA	NA	NA
ASV155	0	0	0	0	20	Bacteria	Cyanobacteria	Oxyphotobacteria	Chloroplast	NA	NA	NA
ASV156	0	0	0	0	3	Bacteria	Proteobacteria	Alphaproteobacteria	Rhizobiales	Beijerinckiaceae	Salinarimonas	NA
ASV157	0	0	0	0	8	Bacteria	Proteobacteria	Alphaproteobacteria	Rhodobacterales	Rhodobacteraceae	Falsirhodobacter	NA
ASV158	15	0	0	0	0	Bacteria	Proteobacteria	Alphaproteobacteria	Rhodobacterales	Rhodobacteraceae	NA	NA
ASV159	0	0	0	0	6	Bacteria	Proteobacteria	Alphaproteobacteria	Rhodobacterales	Rhodobacteraceae	NA	NA
ASV160	0	0	0	11	0	Bacteria	Proteobacteria	Alphaproteobacteria	Rhodobacterales	Rhodobacteraceae	NA	NA
ASV161	0	0	0	0	3	Bacteria	Proteobacteria	Alphaproteobacteria	Rhodobacterales	Rhodobacteraceae	NA	NA
ASV162	0	0	0	14	0	Bacteria	Proteobacteria	Alphaproteobacteria	Rhodobacterales	Rhodobacteraceae	NA	NA
ASV163	0	0	0	6	0	Bacteria	Proteobacteria	Alphaproteobacteria	Rhodobacterales	Rhodobacteraceae	NA	NA
ASV164	0	0	0	0	4	Bacteria	NA	NA	NA	NA	NA	NA
ASV165	16	0	0	0	0	Bacteria	Proteobacteria	Deltaproteobacteria	Desulfobacterales	Desulfobacteraceae	NA	NA
ASV166	0	0	7	0	0	Bacteria	Proteobacteria	Deltaproteobacteria	Desulfobacterales	Desulfobacteraceae	NA	NA
ASV167	0	3	0	0	0	Bacteria	Omnitrophicaeota	NA	NA	NA	NA	NA
ASV168	0	0	12	0	0	Bacteria	Proteobacteria	Gammaproteobacteria	Cellvibrionales	NA	NA	NA
ASV169	0	0	0	0	24	Bacteria	Proteobacteria	Gammaproteobacteria	Oceanospirillales	Halomonadaceae	NA	NA
ASV170	0	0	0	0	5	Bacteria	Proteobacteria	Gammaproteobacteria	Oceanospirillales	Halomonadaceae	NA	NA
ASV171	0	0	0	2	0	Bacteria	Proteobacteria	Gammaproteobacteria	Oceanospirillales	Halomonadaceae	NA	NA
ASV172	0	0	0	6	0	Bacteria	Proteobacteria	Gammaproteobacteria	Oceanospirillales	Halomonadaceae	Halomonas	NA
ASV173	5	0	0	0	0	Bacteria	Proteobacteria	Gammaproteobacteria	Steroidobacterales	Woeseiaceae	JTB255_marine_benthic_group	NA
ASV174	0	0	0	3	0	Bacteria	Verrucomicrobia	Verrucomicrobiae	Opitutales	Puniceicoccaceae	Coraliomargarita	NA
ASV175	2	0	0	0	0	Bacteria	Epsilonbacteraeota	Campylobacteria	Campylobacterales	Thiovulaceae	Sulfuricurvum	NA
ASV176	0	0	3	0	0	Bacteria	Actinobacteria	Actinobacteria	Frankiales	NA	NA	NA
ASV177	0	0	0	0	2	Bacteria	Actinobacteria	Actinobacteria	Corynebacteriales	NA	NA	NA
ASV178	0	2	0	0	0	Bacteria	Chloroflexi	Anaerolineae	Anaerolineales	Anaerolineaceae	RBG-16-58-14	NA
ASV179	0	0	0	0	8	Bacteria	Chloroflexi	Anaerolineae	Anaerolineales	Anaerolineaceae	ADurb.Bin120	NA
ASV180	0	0	0	11	0	Bacteria	Chloroflexi	Anaerolineae	Anaerolineales	Anaerolineaceae	ADurb.Bin120	NA
ASV181	0	0	0	0	2	Bacteria	Chloroflexi	Anaerolineae	Anaerolineales	Anaerolineaceae	ADurb.Bin120	NA
ASV182	0	0	2	0	0	Bacteria	Chloroflexi	Anaerolineae	Anaerolineales	Anaerolineaceae	NA	NA
ASV183	0	0	0	4	0	Bacteria	Bacteroidetes	Bacteroidia	NA	NA	NA	NA
ASV184	0	0	0	0	2	Bacteria	Bacteroidetes	Bacteroidia	Chitinophagales	Saprospiraceae	NA	NA
ASV185	0	0	0	4	0	Bacteria	Bacteroidetes	Bacteroidia	Chitinophagales	Saprospiraceae	NA	NA
ASV186	3	0	0	0	0	Bacteria	Bacteroidetes	Bacteroidia	Chitinophagales	Saprospiraceae	Phaeodactylibacter	NA
ASV187	2	0	0	0	0	Bacteria	Bacteroidetes	Bacteroidia	NA	NA	NA	NA
ASV188	0	0	1	0	0	Bacteria	Bacteroidetes	Bacteroidia	Bacteroidales	Prolixibacteraceae	NA	NA
ASV189	0	0	11	0	0	Bacteria	Bacteroidetes	Bacteroidia	Bacteroidales	Prolixibacteraceae	NA	NA
ASV190	0	0	0	1	0	Bacteria	Bacteroidetes	Bacteroidia	Bacteroidales	Prolixibacteraceae	NA	NA
ASV191	0	0	0	0	5	Bacteria	Bacteroidetes	Bacteroidia	Bacteroidales	Prolixibacteraceae	NA	NA
ASV192	2	0	0	0	0	Bacteria	Bacteroidetes	Bacteroidia	NA	NA	NA	NA
ASV193	0	1	0	0	0	Bacteria	Bacteroidetes	Bacteroidia	Bacteroidales	Bacteroidetes_vadinHA17	NA	NA
ASV194	3	0	0	0	0	Bacteria	Bacteroidetes	Bacteroidia	Bacteroidales	Bacteroidetes_vadinHA17	NA	NA
ASV195	1	0	0	0	0	Bacteria	Bacteroidetes	Bacteroidia	Bacteroidales	NA	NA	NA
ASV196	0	0	0	5	0	Bacteria	Bacteroidetes	Bacteroidia	Flavobacteriales	Flavobacteriaceae	NA	NA
ASV197	0	0	2	0	0	Bacteria	Bacteroidetes	Bacteroidia	Flavobacteriales	Flavobacteriaceae	NA	NA
ASV198	0	0	7	0	0	Bacteria	Bacteroidetes	Bacteroidia	Sphingobacteriales	NA	NA	NA
ASV199	0	0	0	0	11	Bacteria	Bacteroidetes	Bacteroidia	Bacteroidales	ML635J-40_aquatic_group	NA	NA
ASV200	0	0	0	3	0	Bacteria	Bacteroidetes	Bacteroidia	Bacteroidales	ML635J-40_aquatic_group	NA	NA
ASV201	0	0	0	0	1	Bacteria	NA	NA	NA	NA	NA	NA
ASV202	2	0	0	0	0	Bacteria	Firmicutes	Clostridia	Clostridiales	NA	NA	NA
ASV203	0	0	0	2	0	Bacteria	Bacteroidetes	Ignavibacteria	Ignavibacteriales	NA	NA	NA
ASV204	0	0	3	0	0	Bacteria	NA	NA	NA	NA	NA	NA
ASV205	2	0	0	0	0	Bacteria	Acidobacteria	NA	NA	NA	NA	NA
ASV206	5	0	0	0	0	Bacteria	Spirochaetes	Leptospirae	Leptospirales	Leptospiraceae	RBG-16-49-21	NA
ASV207	0	2	0	0	0	Bacteria	Proteobacteria	Deltaproteobacteria	Syntrophobacterales	Syntrophaceae	NA	NA
ASV208	0	11	0	0	0	Bacteria	Proteobacteria	Deltaproteobacteria	Desulfobacterales	Desulfobacteraceae	Desulfatitalea	NA
ASV209	0	0	0	3	0	Bacteria	Proteobacteria	Deltaproteobacteria	Desulfobacterales	Desulfobacteraceae	Desulfosarcina	NA
ASV210	0	0	2	0	0	Bacteria	Proteobacteria	Deltaproteobacteria	Desulfobacterales	Desulfobacteraceae	Desulfosarcina	NA
ASV211	0	6	0	0	0	Bacteria	Proteobacteria	Deltaproteobacteria	Syntrophobacterales	Syntrophaceae	Smithella	NA
ASV212	4	0	0	0	0	Bacteria	Firmicutes	Clostridia	Clostridiales	Eubacteriaceae	Acetobacterium	NA
ASV213	0	3	0	0	0	Bacteria	Proteobacteria	Deltaproteobacteria	Desulfarculales	Desulfarculaceae	Desulfatiglans	NA
ASV214	0	3	0	0	0	Bacteria	Acidobacteria	Subgroup_6	NA	NA	NA	NA
ASV215	0	0	3	0	0	Bacteria	Acidobacteria	Subgroup_6	Unknown_Order	Unknown_Family	NA	NA
ASV216	0	3	0	0	0	Bacteria	Chloroflexi	Dehalococcoidia	Dehalococcoidales	NA	NA	NA
ASV217	3	0	0	0	0	Bacteria	Cyanobacteria	Oxyphotobacteria	Chloroplast	NA	NA	NA
ASV218	5	0	0	0	0	Bacteria	Firmicutes	Erysipelotrichia	Erysipelotrichales	Erysipelotrichaceae	Erysipelothrix	NA
ASV219	2	0	0	0	0	Bacteria	Actinobacteria	Actinobacteria	PeM15	NA	NA	NA
ASV220	2	0	0	0	0	Bacteria	Cloacimonetes	Cloacimonadia	Cloacimonadales	Cloacimonadaceae	Candidatus_Cloacimonas	NA
ASV221	2	0	0	0	0	Bacteria	NA	NA	NA	NA	NA	NA
ASV222	3	0	0	0	0	Bacteria	Proteobacteria	Gammaproteobacteria	Oceanospirillales	Nitrincolaceae	Nitrincola	NA
ASV223	2	0	0	0	0	Bacteria	Proteobacteria	Gammaproteobacteria	R7C24	NA	NA	NA
ASV224	0	2	0	0	0	Bacteria	Proteobacteria	Gammaproteobacteria	Steroidobacterales	Steroidobacteraceae	NA	NA
ASV225	0	0	2	0	0	Bacteria	Proteobacteria	Gammaproteobacteria	NA	NA	NA	NA
ASV226	0	2	0	0	0	Bacteria	Proteobacteria	Gammaproteobacteria	Betaproteobacteriales	SC-I-84	NA	NA
ASV227	0	0	0	2	0	Bacteria	NA	NA	NA	NA	NA	NA
ASV228	0	3	0	0	0	Bacteria	NA	NA	NA	NA	NA	NA
ASV229	0	0	0	2	0	Bacteria	Proteobacteria	Deltaproteobacteria	Bradymonadales	Bradymonadaceae	NA	NA
ASV230	0	0	0	2	0	Bacteria	Proteobacteria	Deltaproteobacteria	Bradymonadales	Bradymonadaceae	NA	NA
ASV231	0	0	2	0	0	Bacteria	Proteobacteria	Deltaproteobacteria	NA	NA	NA	NA
ASV232	0	0	0	0	2	Bacteria	Latescibacteria	NA	NA	NA	NA	NA
ASV233	0	2	0	0	0	Bacteria	Patescibacteria	NA	NA	NA	NA	NA
ASV234	0	2	0	0	0	Bacteria	NA	NA	NA	NA	NA	NA
ASV235	2	0	0	0	0	Bacteria	Proteobacteria	Deltaproteobacteria	NA	NA	NA	NA
ASV236	0	2	0	0	0	Bacteria	NA	NA	NA	NA	NA	NA
ASV237	0	0	0	0	6	Bacteria	NA	NA	NA	NA	NA	NA
ASV238	0	0	2	0	0	Bacteria	Actinobacteria	Acidimicrobiia	Microtrichales	Microtrichaceae	Sva0996_marine_group	NA
ASV239	0	0	0	0	2	Bacteria	Actinobacteria	Acidimicrobiia	Actinomarinales	NA	NA	NA
ASV240	0	0	2	0	0	Bacteria	NA	NA	NA	NA	NA	NA
ASV241	0	0	0	0	8	Bacteria	Gemmatimonadetes	BD2-11_terrestrial_group	NA	NA	NA	NA
ASV242	0	0	0	2	0	Bacteria	Gemmatimonadetes	BD2-11_terrestrial_group	NA	NA	NA	NA
ASV243	0	0	5	0	0	Bacteria	Gemmatimonadetes	Longimicrobia	Longimicrobiales	Longimicrobiaceae	NA	NA
ASV244	0	0	0	7	0	Bacteria	NA	NA	NA	NA	NA	NA
ASV245	0	0	0	6	0	Bacteria	Verrucomicrobia	Verrucomicrobiae	Verrucomicrobiales	Rubritaleaceae	Haloferula	NA
ASV246	0	0	2	0	0	Bacteria	Verrucomicrobia	Verrucomicrobiae	Verrucomicrobiales	Rubritaleaceae	Luteolibacter	NA
ASV247	0	0	0	2	0	Bacteria	Verrucomicrobia	Verrucomicrobiae	Verrucomicrobiales	Rubritaleaceae	Luteolibacter	NA
ASV248	3	0	0	0	0	Bacteria	Verrucomicrobia	Verrucomicrobiae	Verrucomicrobiales	Rubritaleaceae	Luteolibacter	NA
ASV249	0	2	0	0	0	Bacteria	Verrucomicrobia	Verrucomicrobiae	Verrucomicrobiales	Rubritaleaceae	Luteolibacter	NA
ASV250	0	4	0	0	0	Bacteria	Spirochaetes	Spirochaetia	Spirochaetales	Spirochaetaceae	NA	NA
ASV251	0	0	0	2	0	Bacteria	NA	NA	NA	NA	NA	NA
ASV252	0	0	3	0	0	Bacteria	Bacteroidetes	Rhodothermia	Balneolales	Balneolaceae	F1-37X2	NA
ASV253	3	0	0	0	0	Bacteria	Gemmatimonadetes	Gemmatimonadetes	Gemmatimonadales	Gemmatimonadaceae	Gemmatimonas	NA
ASV254	2	0	0	0	0	Bacteria	NA	NA	NA	NA	NA	NA
ASV255	0	3	0	0	0	Bacteria	Gemmatimonadetes	Gemmatimonadetes	Gemmatimonadales	Gemmatimonadaceae	Gemmatimonas	NA
ASV256	2	0	0	0	0	Bacteria	Gemmatimonadetes	Gemmatimonadetes	Gemmatimonadales	Gemmatimonadaceae	NA	NA
ASV257	0	0	0	3	0	Bacteria	Actinobacteria	Nitriliruptoria	Nitriliruptorales	Nitriliruptoraceae	NA	NA
ASV258	0	0	0	3	0	Bacteria	Firmicutes	Clostridia	Clostridiales	NA	NA	NA
ASV259	0	0	0	0	3	Bacteria	Actinobacteria	Nitriliruptoria	Nitriliruptorales	Nitriliruptoraceae	Nitriliruptor	NA
ASV260	0	3	0	0	0	Bacteria	Proteobacteria	Alphaproteobacteria	Rhodobacterales	Rhodobacteraceae	Amaricoccus	NA
ASV261	2	0	0	0	0	Bacteria	Proteobacteria	Alphaproteobacteria	Rhodobacterales	Rhodobacteraceae	NA	NA
ASV262	0	0	0	0	4	Bacteria	Planctomycetes	Planctomycetacia	Pirellulales	Pirellulaceae	NA	NA
ASV263	0	0	2	0	0	Bacteria	Planctomycetes	Planctomycetacia	Planctomycetales	Gimesiaceae	NA	NA
ASV264	0	0	0	3	0	Bacteria	Halanaerobiaeota	Halanaerobiia	Halanaerobiales	Halanaerobiaceae	Halanaerobium	NA
ASV265	0	0	0	0	2	Bacteria	NA	NA	NA	NA	NA	NA
ASV266	0	0	3	0	0	Bacteria	Gemmatimonadetes	S0134_terrestrial_group	NA	NA	NA	NA
ASV267	0	0	4	0	0	Bacteria	NA	NA	NA	NA	NA	NA
ASV268	6	0	0	0	0	Bacteria	Proteobacteria	Gammaproteobacteria	Beggiatoales	Beggiatoaceae	Beggiatoa	NA
ASV269	0	0	13	0	0	Bacteria	Gemmatimonadetes	BD2-11_terrestrial_group	NA	NA	NA	NA
ASV270	0	0	0	0	5	Bacteria	Deinococcus-Thermus	Deinococci	Deinococcales	Trueperaceae	Truepera	NA
ASV271	0	0	5	0	0	Bacteria	Deinococcus-Thermus	Deinococci	Deinococcales	Trueperaceae	Truepera	NA
ASV272	6	0	0	0	0	Bacteria	Deinococcus-Thermus	Deinococci	Deinococcales	Trueperaceae	Truepera	NA
ASV273	0	0	0	3	0	Bacteria	Deinococcus-Thermus	Deinococci	Deinococcales	Trueperaceae	Truepera	NA
ASV274	0	0	1	0	0	Bacteria	Deinococcus-Thermus	Deinococci	Deinococcales	Trueperaceae	Truepera	NA
ASV275	0	6	0	0	0	Bacteria	Rokubacteria	NC10	Methylomirabilales	Methylomirabilaceae	Sh765B-TzT-35	NA
ASV276	0	0	6	0	0	Bacteria	Chloroflexi	KD4-96	NA	NA	NA	NA
ASV277	0	0	0	0	5	Bacteria	Gemmatimonadetes	BD2-11_terrestrial_group	NA	NA	NA	NA
ASV278	0	0	0	0	15	Bacteria	Proteobacteria	Gammaproteobacteria	Alteromonadales	Marinobacteraceae	Marinobacter	NA
ASV279	0	0	0	0	18	Bacteria	Proteobacteria	Gammaproteobacteria	Alteromonadales	Marinobacteraceae	Marinobacter	NA
ASV280	0	0	69	0	0	Bacteria	Proteobacteria	Gammaproteobacteria	Alteromonadales	Marinobacteraceae	Marinobacter	NA
ASV281	0	0	0	50	0	Bacteria	Proteobacteria	Gammaproteobacteria	Chromatiales	Chromatiaceae	Thiocapsa	NA
ASV282	0	0	0	12	0	Bacteria	Proteobacteria	Gammaproteobacteria	Chromatiales	Chromatiaceae	NA	NA
ASV283	0	0	0	0	38	Bacteria	Proteobacteria	Gammaproteobacteria	Alteromonadales	Marinobacteraceae	Marinobacter	NA
ASV284	1	0	0	0	0	Bacteria	Proteobacteria	Alphaproteobacteria	Rhodobacterales	Rhodobacteraceae	Rhodobaculum	claviforme
ASV285	1	0	0	0	0	Bacteria	Proteobacteria	Alphaproteobacteria	NA	NA	NA	NA
ASV286	0	0	1	0	0	Bacteria	Proteobacteria	Alphaproteobacteria	Rhodobacterales	Rhodobacteraceae	Roseovarius	NA
ASV287	0	0	0	4	0	Bacteria	Proteobacteria	Alphaproteobacteria	Rhodobacterales	Rhodobacteraceae	Roseovarius	NA
ASV288	0	0	0	7	0	Bacteria	Proteobacteria	Alphaproteobacteria	Rhodobacterales	Rhodobacteraceae	Roseovarius	NA
ASV289	0	0	0	0	16	Bacteria	Proteobacteria	Alphaproteobacteria	Rhodobacterales	Rhodobacteraceae	NA	NA
ASV290	0	0	0	0	1	Bacteria	Proteobacteria	Alphaproteobacteria	Rhodobacterales	Rhodobacteraceae	Roseivivax	NA
ASV291	0	0	0	2	0	Bacteria	Proteobacteria	Alphaproteobacteria	Rhodobacterales	Rhodobacteraceae	Roseivivax	NA
ASV292	0	0	0	1	0	Bacteria	Proteobacteria	Alphaproteobacteria	Rhodobacterales	Rhodobacteraceae	Roseivivax	NA
ASV293	0	0	3	0	0	Bacteria	Actinobacteria	Acidimicrobiia	Actinomarinales	NA	NA	NA
ASV294	2	0	0	0	0	Bacteria	Patescibacteria	Gracilibacteria	Absconditabacteriales_(SR1)	NA	NA	NA
ASV295	0	4	0	0	0	Bacteria	Proteobacteria	Alphaproteobacteria	Rhizobiales	Amb-16S-1323	NA	NA
ASV296	0	0	0	0	3	Bacteria	Proteobacteria	NA	NA	NA	NA	NA
ASV297	5	0	0	0	0	Bacteria	Cyanobacteria	Oxyphotobacteria	Nostocales	Phormidiaceae	Arthrospira_PCC-7345	NA
ASV298	0	0	2	0	0	Bacteria	Chloroflexi	Anaerolineae	Ardenticatenales	NA	NA	NA
ASV299	0	2	0	0	0	Bacteria	Bacteroidetes	Bacteroidia	Bacteroidales	Prolixibacteraceae	NA	NA
ASV300	0	0	2	0	0	Bacteria	Actinobacteria	Acidimicrobiia	Actinomarinales	NA	NA	NA
ASV301	0	0	0	4	0	Bacteria	Patescibacteria	Parcubacteria	Candidatus_Kaiserbacteria	NA	NA	NA
ASV302	0	0	2	0	0	Bacteria	Patescibacteria	Parcubacteria	Candidatus_Nomurabacteria	NA	NA	NA
ASV303	0	0	0	12	0	Bacteria	Proteobacteria	Gammaproteobacteria	Oceanospirillales	Halomonadaceae	Halomonas	NA
ASV304	0	0	6	0	0	Bacteria	Patescibacteria	Saccharimonadia	Saccharimonadales	NA	NA	NA
ASV306	0	2	0	0	0	Bacteria	Patescibacteria	Microgenomatia	Candidatus_Gottesmanbacteria	NA	NA	NA
ASV307	0	3	0	0	0	Archaea	Nanoarchaeaeota	Woesearchaeia	NA	NA	NA	NA
ASV310	11	0	0	0	0	Bacteria	Proteobacteria	NA	NA	NA	NA	NA
ASV311	0	2	0	0	0	Archaea	Nanoarchaeaeota	Woesearchaeia	NA	NA	NA	NA
ASV312	0	2	0	0	0	Archaea	Nanoarchaeaeota	Woesearchaeia	NA	NA	NA	NA
ASV316	8	0	0	0	0	Bacteria	Cyanobacteria	Oxyphotobacteria	Chloroplast	NA	NA	NA
ASV317	0	0	0	1	0	Bacteria	Cyanobacteria	Oxyphotobacteria	Chloroplast	NA	NA	NA
ASV318	0	0	0	0	8	Bacteria	Cyanobacteria	Oxyphotobacteria	Chloroplast	NA	NA	NA
ASV319	0	0	0	8	0	Bacteria	Cyanobacteria	Oxyphotobacteria	Chloroplast	NA	NA	NA
ASV320	0	0	0	0	28	Bacteria	Cyanobacteria	Oxyphotobacteria	Chloroplast	NA	NA	NA
ASV321	0	0	0	51	0	Bacteria	Cyanobacteria	Oxyphotobacteria	Chloroplast	NA	NA	NA
ASV322	0	0	0	0	23	Bacteria	Cyanobacteria	Oxyphotobacteria	Chloroplast	NA	NA	NA
ASV324	0	0	0	0	12	Bacteria	Cyanobacteria	Oxyphotobacteria	Chloroplast	NA	NA	NA
ASV325	0	0	3	0	0	Bacteria	Cyanobacteria	Oxyphotobacteria	Chloroplast	NA	NA	NA
ASV326	0	0	0	25	0	Bacteria	Cyanobacteria	Oxyphotobacteria	Chloroplast	NA	NA	NA
ASV327	0	0	0	27	0	Bacteria	Cyanobacteria	Oxyphotobacteria	Chloroplast	NA	NA	NA
ASV328	0	0	0	8	0	Bacteria	Cyanobacteria	Oxyphotobacteria	Chloroplast	NA	NA	NA
ASV329	0	0	0	8	0	Bacteria	Cyanobacteria	Oxyphotobacteria	Chloroplast	NA	NA	NA
ASV330	0	0	0	0	11	Bacteria	Cyanobacteria	Oxyphotobacteria	Chloroplast	NA	NA	NA
ASV331	28	0	0	0	0	Bacteria	Cyanobacteria	Oxyphotobacteria	Chloroplast	NA	NA	NA
ASV332	0	0	0	0	3	Bacteria	Cyanobacteria	Oxyphotobacteria	Chloroplast	NA	NA	NA
ASV333	0	19	0	0	0	Bacteria	Cyanobacteria	Oxyphotobacteria	Chloroplast	NA	NA	NA
ASV334	21	0	0	0	0	Bacteria	Cyanobacteria	Oxyphotobacteria	Chloroplast	NA	NA	NA
ASV335	19	0	0	0	0	Bacteria	Cyanobacteria	Oxyphotobacteria	Chloroplast	NA	NA	NA
ASV336	28	0	0	0	0	Bacteria	Cyanobacteria	Oxyphotobacteria	Chloroplast	NA	NA	NA
ASV337	7	0	0	0	0	Bacteria	Cyanobacteria	Oxyphotobacteria	Chloroplast	NA	NA	NA
ASV338	0	2	0	0	0	Bacteria	Cyanobacteria	Oxyphotobacteria	Chloroplast	NA	NA	NA
ASV339	94	0	0	0	0	Bacteria	Cyanobacteria	Oxyphotobacteria	Chloroplast	NA	NA	NA
ASV340	11	0	0	0	0	Bacteria	Cyanobacteria	Oxyphotobacteria	Chloroplast	NA	NA	NA
ASV341	0	14	0	0	0	Bacteria	Cyanobacteria	Oxyphotobacteria	Chloroplast	NA	NA	NA
ASV342	2	0	0	0	0	Bacteria	Cyanobacteria	Oxyphotobacteria	Chloroplast	NA	NA	NA
ASV343	38	0	0	0	0	Bacteria	Cyanobacteria	Oxyphotobacteria	Chloroplast	NA	NA	NA
ASV344	25	0	0	0	0	Bacteria	Proteobacteria	Alphaproteobacteria	Rhodobacterales	Rhodobacteraceae	Halocynthiibacter	NA
ASV345	0	0	0	1	0	Bacteria	Proteobacteria	NA	NA	NA	NA	NA
ASV346	0	0	0	12	0	Bacteria	Proteobacteria	Gammaproteobacteria	Alteromonadales	Marinobacteraceae	Marinobacter	algicola
ASV347	0	0	0	0	1	Bacteria	Proteobacteria	Gammaproteobacteria	NA	NA	NA	NA
ASV348	0	0	16	0	0	Bacteria	Proteobacteria	Gammaproteobacteria	Alteromonadales	Marinobacteraceae	Marinobacter	NA
ASV349	0	0	1	0	0	Bacteria	Proteobacteria	Gammaproteobacteria	Aeromonadales	Aeromonadaceae	Aeromonas	NA
ASV350	0	0	3	0	0	Bacteria	Proteobacteria	Gammaproteobacteria	Cellvibrionales	Cellvibrionaceae	NA	NA
ASV351	0	37	0	0	0	Bacteria	Proteobacteria	Gammaproteobacteria	Betaproteobacteriales	Burkholderiaceae	NA	NA
ASV352	0	3	0	0	0	Bacteria	Proteobacteria	Gammaproteobacteria	Betaproteobacteriales	Burkholderiaceae	NA	NA
ASV353	1	0	0	0	0	Bacteria	Proteobacteria	Gammaproteobacteria	Betaproteobacteriales	Burkholderiaceae	NA	NA
ASV354	10	0	0	0	0	Bacteria	Proteobacteria	Gammaproteobacteria	Xanthomonadales	Xanthomonadaceae	NA	NA
ASV355	0	0	0	0	1	Bacteria	Proteobacteria	Gammaproteobacteria	Oceanospirillales	Halomonadaceae	NA	NA
ASV356	0	0	2	0	0	Bacteria	Proteobacteria	Gammaproteobacteria	Betaproteobacteriales	Nitrosomonadaceae	MND1	NA
ASV357	0	0	0	0	1	Bacteria	Proteobacteria	Deltaproteobacteria	Desulfobacterales	Desulfobacteraceae	Desulfotignum	toluenicum
ASV358	0	0	0	0	1	Bacteria	Proteobacteria	Deltaproteobacteria	Desulfobacterales	Desulfobacteraceae	Desulfotignum	toluenicum
ASV359	0	0	0	0	11	Bacteria	Proteobacteria	Deltaproteobacteria	Desulfobacterales	Desulfobacteraceae	Desulfotignum	toluenicum
ASV360	0	0	0	2	0	Bacteria	Proteobacteria	Deltaproteobacteria	Desulfobacterales	Desulfobacteraceae	Desulfotignum	toluenicum
ASV361	0	0	0	27	0	Bacteria	Proteobacteria	Deltaproteobacteria	Desulfobacterales	Desulfobacteraceae	Desulfotignum	toluenicum
ASV362	0	0	0	9	0	Bacteria	Proteobacteria	Deltaproteobacteria	Desulfobacterales	Desulfobacteraceae	Desulfotignum	NA
ASV363	0	0	10	0	0	Bacteria	Proteobacteria	Deltaproteobacteria	Desulfobacterales	Desulfobacteraceae	Desulfotignum	NA
ASV364	0	0	0	7	0	Bacteria	Proteobacteria	Deltaproteobacteria	Desulfobacterales	Desulfobacteraceae	Desulfotignum	NA
ASV365	0	0	0	0	1	Bacteria	Proteobacteria	Deltaproteobacteria	Desulfobacterales	Desulfobacteraceae	Desulfotignum	toluenicum
ASV366	0	0	0	0	1	Bacteria	Proteobacteria	Deltaproteobacteria	Desulfobacterales	Desulfobacteraceae	Desulfotignum	toluenicum
ASV367	0	0	0	0	13	Bacteria	Proteobacteria	Deltaproteobacteria	Desulfobacterales	Desulfobacteraceae	Desulfotignum	toluenicum
ASV368	0	0	0	0	10	Bacteria	Proteobacteria	Deltaproteobacteria	Desulfobacterales	Desulfobacteraceae	Desulfotignum	toluenicum
ASV369	0	0	0	7	0	Bacteria	Proteobacteria	Deltaproteobacteria	Desulfobacterales	Desulfobacteraceae	Desulfotignum	toluenicum
ASV370	0	0	0	0	8	Bacteria	Proteobacteria	Deltaproteobacteria	Desulfobacterales	Desulfobacteraceae	Desulfotignum	toluenicum
ASV371	0	0	0	10	0	Bacteria	Proteobacteria	Deltaproteobacteria	Desulfobacterales	Desulfobacteraceae	Desulfotignum	toluenicum
ASV372	0	0	0	22	0	Bacteria	Proteobacteria	Deltaproteobacteria	Desulfobacterales	Desulfobacteraceae	Desulfotignum	toluenicum
ASV373	0	0	0	19	0	Bacteria	Proteobacteria	Deltaproteobacteria	Desulfobacterales	Desulfobacteraceae	Desulfotignum	toluenicum
ASV374	0	0	0	1	0	Bacteria	Proteobacteria	Deltaproteobacteria	Desulfobacterales	Desulfobacteraceae	Desulfotignum	NA
ASV375	0	0	0	19	0	Bacteria	Proteobacteria	Deltaproteobacteria	Desulfobacterales	Desulfobacteraceae	Desulfotignum	toluenicum
ASV376	0	0	0	0	9	Bacteria	Proteobacteria	Deltaproteobacteria	Desulfobacterales	Desulfobacteraceae	Desulfotignum	NA
ASV377	0	0	0	0	7	Bacteria	Proteobacteria	Deltaproteobacteria	Desulfobacterales	Desulfobacteraceae	Desulfotignum	NA
ASV378	0	0	0	1	0	Bacteria	Proteobacteria	Deltaproteobacteria	Desulfobacterales	Desulfobacteraceae	Desulfotignum	toluenicum
ASV379	0	4	0	0	0	Bacteria	Latescibacteria	NA	NA	NA	NA	NA
ASV380	0	0	0	3	0	Bacteria	Firmicutes	Bacilli	Bacillales	Sporolactobacillaceae	Salipaludibacillus	NA
ASV381	0	0	7	0	0	Bacteria	Deinococcus-Thermus	Deinococci	Deinococcales	Trueperaceae	Truepera	NA
ASV382	0	0	0	0	8	Bacteria	Deinococcus-Thermus	Deinococci	Deinococcales	Trueperaceae	Truepera	NA
ASV383	0	0	6	0	0	Bacteria	Deinococcus-Thermus	Deinococci	Deinococcales	Trueperaceae	Truepera	NA
ASV384	0	0	3	0	0	Bacteria	Deinococcus-Thermus	Deinococci	Deinococcales	Trueperaceae	Truepera	NA
ASV385	0	0	0	5	0	Bacteria	Deinococcus-Thermus	Deinococci	Deinococcales	Trueperaceae	Truepera	NA
ASV386	6	0	0	0	0	Bacteria	Deinococcus-Thermus	Deinococci	Deinococcales	Trueperaceae	Truepera	NA
ASV387	0	0	0	12	0	Bacteria	Deinococcus-Thermus	Deinococci	Deinococcales	Trueperaceae	Truepera	NA
ASV388	0	0	0	23	0	Bacteria	Deinococcus-Thermus	Deinococci	Deinococcales	Trueperaceae	Truepera	NA
ASV389	0	0	4	0	0	Bacteria	Deinococcus-Thermus	Deinococci	Deinococcales	Trueperaceae	Truepera	NA
ASV390	0	0	0	8	0	Bacteria	Deinococcus-Thermus	Deinococci	Deinococcales	Trueperaceae	Truepera	NA
ASV391	9	0	0	0	0	Bacteria	Deinococcus-Thermus	Deinococci	Deinococcales	Trueperaceae	Truepera	NA
ASV392	0	0	0	0	9	Bacteria	Deinococcus-Thermus	Deinococci	Deinococcales	Trueperaceae	Truepera	NA
ASV393	0	0	0	29	0	Bacteria	Deinococcus-Thermus	Deinococci	Deinococcales	Trueperaceae	Truepera	NA
ASV394	0	0	0	10	0	Bacteria	Deinococcus-Thermus	Deinococci	Deinococcales	Trueperaceae	Truepera	NA
ASV395	0	0	0	7	0	Bacteria	Deinococcus-Thermus	Deinococci	Deinococcales	Trueperaceae	Truepera	NA
ASV396	0	0	0	0	2	Bacteria	Deinococcus-Thermus	Deinococci	Deinococcales	Trueperaceae	Truepera	NA
ASV397	0	0	0	0	3	Bacteria	Deinococcus-Thermus	Deinococci	Deinococcales	Trueperaceae	Truepera	NA
ASV398	4	0	0	0	0	Bacteria	Deinococcus-Thermus	Deinococci	Deinococcales	Trueperaceae	Truepera	NA
ASV399	3	0	0	0	0	Bacteria	Deinococcus-Thermus	Deinococci	Deinococcales	Trueperaceae	Truepera	NA
ASV400	2	0	0	0	0	Bacteria	Chloroflexi	Anaerolineae	Anaerolineales	Anaerolineaceae	ADurb.Bin120	NA
ASV401	0	0	0	0	1	Bacteria	Chloroflexi	Anaerolineae	Anaerolineales	Anaerolineaceae	ADurb.Bin120	NA
ASV402	0	0	15	0	0	Bacteria	Chloroflexi	Anaerolineae	Anaerolineales	Anaerolineaceae	ADurb.Bin120	NA
ASV403	0	0	0	6	0	Bacteria	Chloroflexi	Anaerolineae	Anaerolineales	Anaerolineaceae	ADurb.Bin120	NA
ASV404	0	0	0	5	0	Bacteria	Chloroflexi	Anaerolineae	Anaerolineales	Anaerolineaceae	ADurb.Bin120	NA
ASV405	0	0	0	7	0	Bacteria	Chloroflexi	Anaerolineae	Anaerolineales	Anaerolineaceae	ADurb.Bin120	NA
ASV406	0	0	20	0	0	Bacteria	Gemmatimonadetes	BD2-11_terrestrial_group	NA	NA	NA	NA
ASV407	0	0	0	0	13	Bacteria	Gemmatimonadetes	BD2-11_terrestrial_group	NA	NA	NA	NA
ASV408	8	0	0	0	0	Bacteria	Cyanobacteria	Oxyphotobacteria	Chloroplast	NA	NA	NA
ASV409	58	0	0	0	0	Bacteria	Cyanobacteria	Oxyphotobacteria	Chloroplast	NA	NA	NA
ASV410	16	0	0	0	0	Bacteria	Cyanobacteria	Oxyphotobacteria	Chloroplast	NA	NA	NA
ASV411	0	8	0	0	0	Bacteria	Cyanobacteria	Oxyphotobacteria	Chloroplast	NA	NA	NA
ASV412	8	0	0	0	0	Bacteria	Cyanobacteria	Oxyphotobacteria	Chloroplast	NA	NA	NA
ASV413	1	0	0	0	0	Bacteria	Cyanobacteria	Oxyphotobacteria	Chloroplast	NA	NA	NA
ASV414	0	0	0	0	18	Bacteria	Cyanobacteria	Oxyphotobacteria	Chloroplast	NA	NA	NA
ASV415	0	0	0	0	18	Bacteria	Cyanobacteria	Oxyphotobacteria	Chloroplast	NA	NA	NA
ASV416	0	0	0	0	4	Bacteria	Cyanobacteria	Oxyphotobacteria	Chloroplast	NA	NA	NA
ASV417	0	0	0	11	0	Bacteria	Cyanobacteria	Oxyphotobacteria	Chloroplast	NA	NA	NA
ASV418	0	0	0	7	0	Bacteria	Cyanobacteria	Oxyphotobacteria	Chloroplast	NA	NA	NA
ASV419	0	0	16	0	0	Bacteria	Cyanobacteria	Oxyphotobacteria	Chloroplast	NA	NA	NA
ASV420	0	0	0	23	0	Bacteria	Cyanobacteria	Oxyphotobacteria	Chloroplast	NA	NA	NA
ASV421	0	0	0	0	15	Bacteria	Cyanobacteria	Oxyphotobacteria	Chloroplast	NA	NA	NA
ASV422	0	0	0	7	0	Bacteria	Cyanobacteria	Oxyphotobacteria	Chloroplast	NA	NA	NA
ASV423	0	0	22	0	0	Bacteria	Cyanobacteria	Oxyphotobacteria	Chloroplast	NA	NA	NA
ASV424	0	0	0	23	0	Bacteria	Cyanobacteria	Oxyphotobacteria	Chloroplast	NA	NA	NA
ASV425	0	0	0	0	4	Bacteria	Cyanobacteria	Oxyphotobacteria	Chloroplast	NA	NA	NA
ASV426	0	0	3	0	0	Archaea	NA	NA	NA	NA	NA	NA
ASV427	0	4	0	0	0	Bacteria	Patescibacteria	NA	NA	NA	NA	NA
ASV428	0	0	7	0	0	Bacteria	Spirochaetes	Spirochaetia	Spirochaetales	Spirochaetaceae	Spirochaeta_2	NA
ASV429	0	0	0	0	8	Bacteria	Proteobacteria	Alphaproteobacteria	NA	NA	NA	NA
ASV430	0	0	5	0	0	Bacteria	Proteobacteria	Alphaproteobacteria	NA	NA	NA	NA
ASV431	0	0	0	0	3	Bacteria	Deinococcus-Thermus	Deinococci	Deinococcales	Trueperaceae	Truepera	NA
ASV432	0	2	0	0	0	Bacteria	Chloroflexi	Chloroflexia	Chloroflexales	Chloroflexaceae	Chloronema	NA
ASV433	0	2	0	0	0	Bacteria	NA	NA	NA	NA	NA	NA
ASV434	1	0	0	0	0	Bacteria	Deinococcus-Thermus	Deinococci	Deinococcales	Trueperaceae	Truepera	NA
ASV435	0	0	0	3	0	Bacteria	Deinococcus-Thermus	Deinococci	Deinococcales	Trueperaceae	Truepera	NA
ASV436	0	0	0	1	0	Bacteria	Deinococcus-Thermus	Deinococci	Deinococcales	Trueperaceae	Truepera	NA
ASV437	0	0	0	0	2	Bacteria	Deinococcus-Thermus	Deinococci	Deinococcales	Trueperaceae	Truepera	NA
ASV438	0	0	0	2	0	Bacteria	Actinobacteria	Nitriliruptoria	Nitriliruptorales	Nitriliruptoraceae	NA	NA
ASV439	0	0	2	0	0	Bacteria	Chloroflexi	Anaerolineae	Anaerolineales	Anaerolineaceae	ADurb.Bin120	NA
ASV440	0	0	0	0	12	Bacteria	Chloroflexi	Anaerolineae	Anaerolineales	Anaerolineaceae	ADurb.Bin120	NA
ASV441	0	0	0	0	6	Bacteria	Chloroflexi	Anaerolineae	Anaerolineales	Anaerolineaceae	ADurb.Bin120	NA
ASV442	0	0	2	0	0	Bacteria	NA	NA	NA	NA	NA	NA
ASV443	0	0	3	0	0	Bacteria	Proteobacteria	Deltaproteobacteria	Desulfobacterales	Desulfobacteraceae	NA	NA
ASV444	0	2	0	0	0	Bacteria	Proteobacteria	Deltaproteobacteria	Bdellovibrionales	Bdellovibrionaceae	Bdellovibrio	NA
ASV445	0	3	0	0	0	Bacteria	Firmicutes	Clostridia	Clostridiales	Ruminococcaceae	NA	NA
ASV446	0	0	0	3	0	Bacteria	Firmicutes	Clostridia	Clostridiales	Clostridiales_Incertae_Sedis	Dethiosulfatibacter	NA
ASV447	0	0	0	0	2	Bacteria	Kiritimatiellaeota	Kiritimatiellae	WCHB1-41	NA	NA	NA
ASV448	0	0	0	0	5	Bacteria	Verrucomicrobia	Verrucomicrobiae	Opitutales	Puniceicoccaceae	Verruc-01	NA
ASV449	0	0	0	0	3	Bacteria	Verrucomicrobia	Verrucomicrobiae	Opitutales	Puniceicoccaceae	Coraliomargarita	NA
ASV450	0	0	6	0	0	Bacteria	Bacteroidetes	Ignavibacteria	Ignavibacteriales	Ignavibacteriaceae	Ignavibacterium	NA
ASV451	0	3	0	0	0	Bacteria	Bacteroidetes	Ignavibacteria	Ignavibacteriales	Melioribacteraceae	IheB3-7	NA
ASV452	0	0	0	0	3	Bacteria	Bacteroidetes	Ignavibacteria	Ignavibacteriales	Melioribacteraceae	NA	NA
ASV453	0	2	0	0	0	Bacteria	Bacteroidetes	Bacteroidia	NA	NA	NA	NA
ASV454	0	0	0	0	10	Bacteria	Bacteroidetes	Bacteroidia	Chitinophagales	Saprospiraceae	NA	NA
ASV455	0	0	5	0	0	Bacteria	Bacteroidetes	Bacteroidia	Chitinophagales	Saprospiraceae	NA	NA
ASV456	4	0	0	0	0	Bacteria	Epsilonbacteraeota	Campylobacteria	Campylobacterales	Thiovulaceae	Sulfuricurvum	NA
ASV457	0	0	0	2	0	Bacteria	Epsilonbacteraeota	Campylobacteria	Campylobacterales	Rs-M59_termite_group	NA	NA
ASV458	6	0	0	0	0	Bacteria	Proteobacteria	Alphaproteobacteria	Tistrellales	Geminicoccaceae	Candidatus_Alysiosphaera	NA
ASV459	0	0	0	3	0	Bacteria	Proteobacteria	Alphaproteobacteria	Tistrellales	Geminicoccaceae	Candidatus_Alysiosphaera	NA
ASV460	0	0	6	0	0	Bacteria	Proteobacteria	Gammaproteobacteria	AT-s16	NA	NA	NA
ASV461	0	0	0	5	0	Bacteria	Proteobacteria	Gammaproteobacteria	Gammaproteobacteria_Incertae_Sedis	Unknown_Family	NA	NA
ASV462	0	0	4	0	0	Bacteria	Gemmatimonadetes	BD2-11_terrestrial_group	NA	NA	NA	NA
ASV463	0	0	0	0	2	Bacteria	Gemmatimonadetes	BD2-11_terrestrial_group	NA	NA	NA	NA
ASV464	2	0	0	0	0	Bacteria	BRC1	NA	NA	NA	NA	NA
ASV465	0	0	0	2	0	Bacteria	Verrucomicrobia	Verrucomicrobiae	Verrucomicrobiales	Rubritaleaceae	Luteolibacter	NA
ASV466	1	0	0	0	0	Bacteria	Spirochaetes	Spirochaetia	Spirochaetales	Spirochaetaceae	NA	NA
ASV467	0	0	0	0	1	Bacteria	Proteobacteria	Alphaproteobacteria	Rhodobacterales	Rhodobacteraceae	Roseovarius	NA
ASV468	0	0	0	29	0	Bacteria	Proteobacteria	Alphaproteobacteria	Rhodobacterales	Rhodobacteraceae	Roseovarius	NA
ASV469	0	0	0	10	0	Bacteria	Proteobacteria	Alphaproteobacteria	Rhodobacterales	Rhodobacteraceae	Roseovarius	NA
ASV470	0	2	0	0	0	Bacteria	Proteobacteria	Gammaproteobacteria	Betaproteobacteriales	Hydrogenophilaceae	Thiobacillus	NA
ASV471	0	0	6	0	0	Bacteria	Proteobacteria	Gammaproteobacteria	Betaproteobacteriales	Nitrosomonadaceae	MND1	NA
ASV472	0	0	1	0	0	Bacteria	Proteobacteria	Gammaproteobacteria	Betaproteobacteriales	Nitrosomonadaceae	MND1	NA
ASV473	20	0	0	0	0	Bacteria	Proteobacteria	Gammaproteobacteria	Betaproteobacteriales	Burkholderiaceae	NA	NA
ASV474	0	3	0	0	0	Bacteria	Proteobacteria	Gammaproteobacteria	Betaproteobacteriales	Burkholderiaceae	NA	NA
ASV475	0	2	0	0	0	Bacteria	Proteobacteria	Gammaproteobacteria	Betaproteobacteriales	Burkholderiaceae	NA	NA
ASV476	0	0	1	0	0	Bacteria	Proteobacteria	Gammaproteobacteria	Betaproteobacteriales	Hydrogenophilaceae	NA	NA
ASV477	0	4	0	0	0	Bacteria	Proteobacteria	Gammaproteobacteria	Betaproteobacteriales	Hydrogenophilaceae	Thiobacillus	NA
ASV478	0	0	0	14	0	Bacteria	Bacteroidetes	Bacteroidia	Flavobacteriales	Crocinitomicaceae	Brumimicrobium	NA
ASV479	0	0	0	6	0	Bacteria	Bacteroidetes	Bacteroidia	Flavobacteriales	Crocinitomicaceae	Brumimicrobium	NA
ASV480	3	0	0	0	0	Bacteria	Bacteroidetes	Bacteroidia	Bacteroidales	ML635J-40_aquatic_group	NA	NA
ASV481	0	0	0	0	48	Bacteria	Bacteroidetes	Bacteroidia	Flavobacteriales	Flavobacteriaceae	Psychroflexus	NA
ASV482	4	0	0	0	0	Bacteria	Bacteroidetes	Bacteroidia	Bacteroidales	ML635J-40_aquatic_group	NA	NA
ASV483	20	0	0	0	0	Bacteria	Bacteroidetes	Bacteroidia	Bacteroidales	ML635J-40_aquatic_group	NA	NA
ASV484	0	1	0	0	0	Bacteria	Bacteroidetes	Bacteroidia	Bacteroidales	Bacteroidetes_vadinHA17	NA	NA
ASV485	0	0	16	0	0	Bacteria	Proteobacteria	Gammaproteobacteria	Gammaproteobacteria_Incertae_Sedis	Unknown_Family	NA	NA
ASV486	0	0	10	0	0	Bacteria	Proteobacteria	Gammaproteobacteria	Oceanospirillales	Halomonadaceae	Halomonas	NA
ASV487	0	0	0	0	35	Bacteria	Proteobacteria	Gammaproteobacteria	Oceanospirillales	Halomonadaceae	Halomonas	NA
ASV488	0	0	0	20	0	Bacteria	Proteobacteria	Gammaproteobacteria	Alteromonadales	Marinobacteraceae	Marinobacter	NA
ASV489	0	0	0	3	0	Bacteria	Proteobacteria	Gammaproteobacteria	Oceanospirillales	Halomonadaceae	Halomonas	NA
ASV490	0	0	7	0	0	Bacteria	Proteobacteria	Gammaproteobacteria	Cellvibrionales	Spongiibacteraceae	NA	NA
ASV491	0	0	0	1	0	Bacteria	Bacteroidetes	Bacteroidia	Flavobacteriales	Crocinitomicaceae	Brumimicrobium	NA
ASV492	0	0	0	1	0	Bacteria	Bacteroidetes	Bacteroidia	Flavobacteriales	Crocinitomicaceae	Brumimicrobium	NA
ASV493	0	0	0	0	1	Bacteria	Bacteroidetes	Bacteroidia	Bacteroidales	Prolixibacteraceae	NA	NA
ASV494	0	0	19	0	0	Bacteria	Bacteroidetes	Bacteroidia	Bacteroidales	Prolixibacteraceae	NA	NA
ASV495	0	0	1	0	0	Bacteria	Bacteroidetes	Bacteroidia	Bacteroidales	Prolixibacteraceae	NA	NA
ASV496	0	0	0	7	0	Bacteria	Bacteroidetes	Bacteroidia	Bacteroidales	Prolixibacteraceae	Mariniphaga	NA
ASV497	0	0	0	1	0	Bacteria	Bacteroidetes	Bacteroidia	Bacteroidales	Prolixibacteraceae	Mariniphaga	NA
ASV498	1	0	0	0	0	Bacteria	Bacteroidetes	Bacteroidia	Bacteroidales	ML635J-40_aquatic_group	NA	NA
ASV523	0	0	2	0	0	Archaea	NA	NA	NA	NA	NA	NA
ASV524	2	0	0	0	0	Bacteria	Chloroflexi	Anaerolineae	Anaerolineales	Anaerolineaceae	Anaerolineaceae_UCG-001	NA
ASV525	0	0	0	0	3	Bacteria	Chloroflexi	Anaerolineae	Anaerolineales	Anaerolineaceae	ADurb.Bin120	NA
ASV526	0	0	4	0	0	Bacteria	Chloroflexi	Anaerolineae	Anaerolineales	Anaerolineaceae	ADurb.Bin120	NA
ASV527	0	0	0	0	7	Bacteria	Chloroflexi	Anaerolineae	Anaerolineales	Anaerolineaceae	ADurb.Bin120	NA
ASV528	0	0	1	0	0	Bacteria	Chloroflexi	Anaerolineae	Anaerolineales	Anaerolineaceae	ADurb.Bin120	NA
ASV529	0	0	0	0	3	Bacteria	Chloroflexi	Anaerolineae	Anaerolineales	Anaerolineaceae	ADurb.Bin120	NA
ASV530	0	0	0	7	0	Bacteria	Chloroflexi	Anaerolineae	Anaerolineales	Anaerolineaceae	ADurb.Bin120	NA
ASV531	0	0	0	0	2	Bacteria	Chloroflexi	Anaerolineae	Anaerolineales	Anaerolineaceae	ADurb.Bin120	NA
ASV532	0	0	0	3	0	Bacteria	Chloroflexi	Anaerolineae	Anaerolineales	Anaerolineaceae	ADurb.Bin120	NA
ASV533	0	0	0	0	2	Bacteria	Chloroflexi	Anaerolineae	Anaerolineales	Anaerolineaceae	ADurb.Bin120	NA
ASV534	0	0	0	1	0	Bacteria	Chloroflexi	Anaerolineae	Anaerolineales	Anaerolineaceae	ADurb.Bin120	NA
ASV535	0	0	6	0	0	Bacteria	Chloroflexi	Anaerolineae	Anaerolineales	Anaerolineaceae	ADurb.Bin120	NA
ASV536	0	11	0	0	0	Bacteria	Chloroflexi	Anaerolineae	Anaerolineales	Anaerolineaceae	GWD2-49-16	NA
ASV537	3	0	0	0	0	Bacteria	Chloroflexi	Anaerolineae	Anaerolineales	Anaerolineaceae	Anaerolinea	NA
ASV540	0	0	0	0	26	Bacteria	Bacteroidetes	Rhodothermia	Balneolales	Balneolaceae	NA	NA
ASV541	0	0	0	0	19	Bacteria	Bacteroidetes	Rhodothermia	Balneolales	Balneolaceae	Rhodohalobacter	NA
ASV542	0	0	0	7	0	Bacteria	Bacteroidetes	Rhodothermia	Balneolales	Balneolaceae	Rhodohalobacter	NA
ASV543	0	0	0	0	1	Bacteria	Bacteroidetes	Rhodothermia	Balneolales	Balneolaceae	Rhodohalobacter	NA
ASV544	0	0	0	52	0	Bacteria	Bacteroidetes	Rhodothermia	Balneolales	Balneolaceae	NA	NA
ASV545	0	0	0	0	18	Bacteria	Bacteroidetes	Rhodothermia	Balneolales	Balneolaceae	NA	NA
ASV546	0	0	0	0	3	Bacteria	Bacteroidetes	Rhodothermia	Balneolales	Balneolaceae	NA	NA
ASV547	0	0	0	0	1	Bacteria	Bacteroidetes	Rhodothermia	Balneolales	Balneolaceae	NA	NA
ASV548	0	0	1	0	0	Bacteria	Bacteroidetes	Rhodothermia	Balneolales	Balneolaceae	NA	NA
ASV549	0	0	0	16	0	Bacteria	Bacteroidetes	Rhodothermia	Balneolales	Balneolaceae	NA	NA
ASV550	0	0	0	0	16	Bacteria	Bacteroidetes	Rhodothermia	Balneolales	Balneolaceae	NA	NA
ASV551	0	0	0	0	3	Bacteria	Bacteroidetes	Rhodothermia	Balneolales	Balneolaceae	NA	NA
ASV552	0	0	0	47	0	Bacteria	Bacteroidetes	Rhodothermia	Balneolales	Balneolaceae	NA	NA
ASV553	0	0	6	0	0	Bacteria	Bacteroidetes	Rhodothermia	Balneolales	Balneolaceae	NA	NA
ASV554	0	0	0	1	0	Bacteria	Bacteroidetes	Rhodothermia	Balneolales	Balneolaceae	NA	NA
ASV555	0	0	0	1	0	Bacteria	Bacteroidetes	Rhodothermia	Balneolales	Balneolaceae	NA	NA
ASV556	0	0	0	1	0	Bacteria	Bacteroidetes	Rhodothermia	Balneolales	Balneolaceae	NA	NA
ASV560	0	0	0	0	2	Bacteria	NA	NA	NA	NA	NA	NA
ASV561	0	0	0	7	0	Bacteria	NA	NA	NA	NA	NA	NA
ASV562	0	0	0	5	0	Bacteria	Kiritimatiellaeota	Kiritimatiellae	NA	NA	NA	NA
ASV563	0	0	0	10	0	Bacteria	Deinococcus-Thermus	Deinococci	Deinococcales	Trueperaceae	Truepera	NA
ASV564	0	0	0	0	3	Bacteria	Chloroflexi	Anaerolineae	Anaerolineales	Anaerolineaceae	NA	NA
ASV565	0	13	0	0	0	Bacteria	Proteobacteria	Deltaproteobacteria	Desulfobacterales	Desulfobulbaceae	NA	NA
ASV566	5	0	0	0	0	Bacteria	Proteobacteria	Deltaproteobacteria	NA	NA	NA	NA
ASV567	0	0	0	0	6	Bacteria	Verrucomicrobia	Verrucomicrobiae	Opitutales	Puniceicoccaceae	Verruc-01	NA
ASV568	0	0	16	0	0	Bacteria	Bacteroidetes	Rhodothermia	Balneolales	Balneolaceae	Rhodohalobacter	NA
ASV569	0	0	0	3	0	Bacteria	Epsilonbacteraeota	Campylobacteria	Campylobacterales	Thiovulaceae	Sulfurimonas	NA
ASV572	0	0	3	0	0	Bacteria	Bacteroidetes	Rhodothermia	Balneolales	Balneolaceae	CK06-06-Mud-MAS4B-21	NA
ASV573	0	2	0	0	0	Bacteria	Cyanobacteria	Oxyphotobacteria	Nostocales	Xenococcaceae	Pleurocapsa_PCC-7319	NA
ASV574	0	0	2	0	0	Bacteria	Actinobacteria	Acidimicrobiia	Microtrichales	Iamiaceae	Iamia	NA
ASV575	0	0	0	0	4	Bacteria	Gemmatimonadetes	BD2-11_terrestrial_group	NA	NA	NA	NA
ASV576	0	0	2	0	0	Bacteria	Proteobacteria	Gammaproteobacteria	Oceanospirillales	Alcanivoracaceae	Alcanivorax	NA
ASV577	0	0	0	17	0	Bacteria	Proteobacteria	Deltaproteobacteria	Desulfobacterales	Desulfobacteraceae	Desulfotignum	toluenicum
ASV578	0	0	2	0	0	Bacteria	Firmicutes	Clostridia	Clostridiales	MAT-CR-H4-C10	NA	NA
ASV580	0	0	0	0	3	Bacteria	Spirochaetes	Spirochaetia	Spirochaetales	Spirochaetaceae	NA	NA
ASV581	0	0	0	0	2	Bacteria	Planctomycetes	Pla4_lineage	NA	NA	NA	NA
ASV582	0	0	6	0	0	Bacteria	Verrucomicrobia	Verrucomicrobiae	Verrucomicrobiales	Rubritaleaceae	Luteolibacter	NA
ASV583	0	0	0	7	0	Bacteria	Verrucomicrobia	Verrucomicrobiae	Verrucomicrobiales	Rubritaleaceae	Luteolibacter	NA
ASV584	0	0	0	3	0	Bacteria	Verrucomicrobia	Verrucomicrobiae	Verrucomicrobiales	Rubritaleaceae	Luteolibacter	NA
ASV585	5	0	0	0	0	Bacteria	NA	NA	NA	NA	NA	NA
ASV586	0	8	0	0	0	Bacteria	Gemmatimonadetes	Gemmatimonadetes	Gemmatimonadales	Gemmatimonadaceae	Gemmatimonas	NA
ASV587	0	3	0	0	0	Bacteria	Gemmatimonadetes	Gemmatimonadetes	Gemmatimonadales	Gemmatimonadaceae	Gemmatimonas	NA
ASV595	2	0	0	0	0	Bacteria	Bacteroidetes	Bacteroidia	Bacteroidales	M2PB4-65_termite_group	NA	NA
ASV596	0	0	0	0	7	Bacteria	Bacteroidetes	Bacteroidia	Flavobacteriales	Crocinitomicaceae	Brumimicrobium	NA
ASV597	0	0	0	8	0	Bacteria	Bacteroidetes	Bacteroidia	Flavobacteriales	Crocinitomicaceae	Brumimicrobium	NA
ASV598	0	0	0	2	0	Bacteria	Bacteroidetes	Bacteroidia	Bacteroidales	Marinilabiliaceae	NA	NA
ASV599	0	0	4	0	0	Bacteria	Bacteroidetes	Bacteroidia	Flavobacteriales	Crocinitomicaceae	Brumimicrobium	NA
ASV602	0	0	0	0	2	Archaea	Euryarchaeota	Thermoplasmata	NA	NA	NA	NA
ASV623	3	0	0	0	0	Archaea	Euryarchaeota	Methanomicrobia	Methanomicrobiales	Methanospirillaceae	Methanospirillum	NA
ASV624	0	0	0	4	0	Bacteria	Proteobacteria	Gammaproteobacteria	NA	NA	NA	NA
ASV625	0	0	0	0	4	Bacteria	Proteobacteria	Gammaproteobacteria	Oceanospirillales	Saccharospirillaceae	Saccharospirillum	NA
ASV626	7	0	0	0	0	Bacteria	Proteobacteria	Gammaproteobacteria	Xanthomonadales	Rhodanobacteraceae	Aquimonas	voraii
ASV627	13	0	0	0	0	Bacteria	Proteobacteria	Gammaproteobacteria	Betaproteobacteriales	Burkholderiaceae	Ideonella	NA
ASV628	0	12	0	0	0	Bacteria	Proteobacteria	Gammaproteobacteria	Betaproteobacteriales	Burkholderiaceae	Ideonella	NA
ASV629	3	0	0	0	0	Bacteria	Proteobacteria	Gammaproteobacteria	Chromatiales	Chromatiaceae	Thioalkalicoccus	limnaeus
ASV630	2	0	0	0	0	Bacteria	Proteobacteria	Deltaproteobacteria	Desulfobacterales	Desulfobacteraceae	Desulfatitalea	NA
ASV631	7	0	0	0	0	Bacteria	Cyanobacteria	Oxyphotobacteria	Nostocales	Phormidiaceae	Arthrospira_PCC-7345	NA
ASV632	3	0	0	0	0	Bacteria	Cyanobacteria	Oxyphotobacteria	Nostocales	Nostocaceae	Nodularia_PCC-9350	NA
ASV633	0	0	0	0	3	Bacteria	Proteobacteria	Alphaproteobacteria	Puniceispirillales	Puniceispirillales_Incertae_Sedis	Constrictibacter	NA
ASV634	3	0	0	0	0	Bacteria	Proteobacteria	Alphaproteobacteria	NA	NA	NA	NA
ASV635	0	0	0	0	2	Bacteria	Chloroflexi	Gitt-GS-136	NA	NA	NA	NA
ASV636	0	0	6	0	0	Bacteria	Proteobacteria	Deltaproteobacteria	Desulfobacterales	Desulfobacteraceae	NA	NA
ASV637	0	0	3	0	0	Bacteria	Proteobacteria	Deltaproteobacteria	Desulfobacterales	Desulfobacteraceae	NA	NA
ASV638	0	0	1	0	0	Bacteria	Proteobacteria	Deltaproteobacteria	Desulfobacterales	Desulfobacteraceae	NA	NA
ASV639	0	14	0	0	0	Bacteria	Proteobacteria	Deltaproteobacteria	Desulfobacterales	Desulfobacteraceae	NA	NA
ASV640	0	4	0	0	0	Bacteria	Proteobacteria	Deltaproteobacteria	Desulfobacterales	Desulfobacteraceae	SEEP-SRB1	NA
ASV641	8	0	0	0	0	Bacteria	Proteobacteria	Deltaproteobacteria	Desulfobacterales	Desulfobacteraceae	Desulfotignum	NA
ASV642	0	0	0	25	0	Bacteria	Proteobacteria	Deltaproteobacteria	Desulfobacterales	Desulfobacteraceae	Desulfotignum	NA
ASV643	0	0	0	0	8	Bacteria	Proteobacteria	Deltaproteobacteria	Desulfobacterales	Desulfobacteraceae	Desulfotignum	NA
ASV644	0	0	9	0	0	Bacteria	Proteobacteria	Deltaproteobacteria	Desulfobacterales	Desulfobacteraceae	Desulfotignum	NA
ASV645	0	0	0	0	7	Bacteria	Proteobacteria	Deltaproteobacteria	Desulfobacterales	Desulfobacteraceae	Desulfotignum	NA
ASV646	0	0	0	11	0	Bacteria	Proteobacteria	Deltaproteobacteria	Desulfobacterales	Desulfobacteraceae	Desulfotignum	NA
ASV647	0	0	0	1	0	Bacteria	Proteobacteria	Deltaproteobacteria	Desulfobacterales	Desulfobacteraceae	Desulfotignum	NA
ASV648	0	0	11	0	0	Bacteria	Proteobacteria	Deltaproteobacteria	Desulfobacterales	Desulfobacteraceae	Desulfotignum	NA
ASV649	0	0	0	0	3	Bacteria	Proteobacteria	Deltaproteobacteria	Desulfobacterales	Desulfobacteraceae	Desulfotignum	NA
ASV650	0	0	0	0	5	Bacteria	Proteobacteria	Deltaproteobacteria	Desulfobacterales	Desulfobacteraceae	NA	NA
ASV651	0	0	0	0	4	Bacteria	Proteobacteria	Deltaproteobacteria	Desulfobacterales	Desulfobacteraceae	NA	NA
ASV652	0	0	2	0	0	Bacteria	Planctomycetes	Phycisphaerae	MSBL9	KCLunmb-38-53	NA	NA
ASV653	0	0	0	7	0	Bacteria	Bacteroidetes	Rhodothermia	Balneolales	Balneolaceae	Rhodohalobacter	NA
ASV654	0	0	0	0	4	Bacteria	Bacteroidetes	Rhodothermia	Balneolales	Balneolaceae	Rhodohalobacter	NA
ASV655	0	6	0	0	0	Bacteria	Bacteroidetes	Bacteroidia	Bacteroidales	Prolixibacteraceae	NA	NA
ASV656	0	0	8	0	0	Bacteria	Bacteroidetes	Bacteroidia	Bacteroidetes_VC2.1_Bac22	NA	NA	NA
ASV657	0	0	0	3	0	Bacteria	Bacteroidetes	Bacteroidia	Sphingobacteriales	NA	NA	NA
ASV658	0	0	2	0	0	Bacteria	Bacteroidetes	Bacteroidia	Sphingobacteriales	NA	NA	NA
ASV659	9	0	0	0	0	Bacteria	Bacteroidetes	Bacteroidia	Bacteroidales	Bacteroidetes_vadinHA17	NA	NA
ASV660	0	6	0	0	0	Bacteria	Bacteroidetes	Bacteroidia	Bacteroidales	Bacteroidetes_vadinHA17	NA	NA
ASV661	0	3	0	0	0	Bacteria	Firmicutes	Clostridia	Clostridiales	NA	NA	NA
ASV662	5	0	0	0	0	Bacteria	Proteobacteria	Gammaproteobacteria	Aeromonadales	Aeromonadaceae	Aeromonas	NA
ASV663	0	0	0	2	0	Bacteria	NA	NA	NA	NA	NA	NA
ASV664	0	7	0	0	0	Bacteria	Acidobacteria	Subgroup_6	NA	NA	NA	NA
ASV665	0	2	0	0	0	Bacteria	Firmicutes	Clostridia	NA	NA	NA	NA
ASV666	0	2	0	0	0	Bacteria	Proteobacteria	Deltaproteobacteria	Syntrophobacterales	Syntrophobacteraceae	Desulfovirga	NA
ASV667	0	0	0	7	0	Bacteria	Proteobacteria	Deltaproteobacteria	Bradymonadales	Bradymonadaceae	NA	NA
ASV668	0	0	0	0	5	Bacteria	Proteobacteria	Deltaproteobacteria	Bradymonadales	Bradymonadaceae	NA	NA
ASV669	0	6	0	0	0	Bacteria	Actinobacteria	Acidimicrobiia	Microtrichales	NA	NA	NA
ASV670	2	0	0	0	0	Bacteria	Actinobacteria	Acidimicrobiia	Microtrichales	Ilumatobacteraceae	Ilumatobacter	NA
ASV671	2	0	0	0	0	Bacteria	Patescibacteria	Saccharimonadia	Saccharimonadales	NA	NA	NA
ASV672	0	0	0	7	0	Bacteria	Bacteroidetes	Bacteroidia	Bacteroidales	Prolixibacteraceae	NA	NA
ASV673	0	2	0	0	0	Archaea	Altiarchaeota	Altiarchaeia	NA	NA	NA	NA
ASV674	0	0	0	2	0	Bacteria	Tenericutes	Mollicutes	NA	NA	NA	NA
ASV684	0	2	0	0	0	Bacteria	Spirochaetes	V2072-189E03	NA	NA	NA	NA
ASV685	0	0	2	0	0	Bacteria	NA	NA	NA	NA	NA	NA
ASV686	0	2	0	0	0	Bacteria	Proteobacteria	Alphaproteobacteria	Rhizobiales	NA	NA	NA
ASV687	0	3	0	0	0	Bacteria	NA	NA	NA	NA	NA	NA
ASV688	0	0	0	0	3	Bacteria	Proteobacteria	Alphaproteobacteria	Tistrellales	Geminicoccaceae	NA	NA
ASV689	0	0	2	0	0	Bacteria	NA	NA	NA	NA	NA	NA
ASV690	0	0	0	2	0	Bacteria	Proteobacteria	Alphaproteobacteria	Tistrellales	Geminicoccaceae	Candidatus_Alysiosphaera	NA
ASV691	3	0	0	0	0	Bacteria	Proteobacteria	Alphaproteobacteria	Tistrellales	Geminicoccaceae	Candidatus_Alysiosphaera	NA
ASV692	1	0	0	0	0	Bacteria	Proteobacteria	Alphaproteobacteria	Tistrellales	Geminicoccaceae	Candidatus_Alysiosphaera	NA
ASV693	0	0	1	0	0	Bacteria	NA	NA	NA	NA	NA	NA
ASV694	0	0	0	3	0	Bacteria	Patescibacteria	Saccharimonadia	Saccharimonadales	NA	NA	NA
ASV695	0	0	0	2	0	Bacteria	Patescibacteria	Saccharimonadia	Saccharimonadales	NA	NA	NA
ASV696	0	0	2	0	0	Bacteria	Tenericutes	Mollicutes	EUB33-2	NA	NA	NA
ASV697	0	0	0	0	2	Bacteria	Tenericutes	Mollicutes	NA	NA	NA	NA
ASV698	2	0	0	0	0	Bacteria	Proteobacteria	Deltaproteobacteria	Myxococcales	NA	NA	NA
ASV699	0	0	4	0	0	Bacteria	Proteobacteria	Deltaproteobacteria	NB1-j	NA	NA	NA
ASV702	0	0	0	9	0	Bacteria	NA	NA	NA	NA	NA	NA
ASV703	2	0	0	0	0	Bacteria	Kiritimatiellaeota	Kiritimatiellae	NA	NA	NA	NA
ASV706	8	0	0	0	0	Bacteria	Proteobacteria	Gammaproteobacteria	Xanthomonadales	Xanthomonadaceae	Arenimonas	NA
ASV708	3	0	0	0	0	Bacteria	Bacteroidetes	Bacteroidia	Sphingobacteriales	NA	NA	NA
ASV709	2	0	0	0	0	Bacteria	Planctomycetes	Phycisphaerae	Phycisphaerales	Phycisphaeraceae	NA	NA
ASV710	10	0	0	0	0	Bacteria	Proteobacteria	Gammaproteobacteria	Betaproteobacteriales	Burkholderiaceae	Sphaerotilus	NA
ASV711	0	1	0	0	0	Bacteria	Proteobacteria	Gammaproteobacteria	Betaproteobacteriales	Hydrogenophilaceae	Thiobacillus	NA
ASV712	0	7	0	0	0	Bacteria	Proteobacteria	Gammaproteobacteria	Betaproteobacteriales	Hydrogenophilaceae	Thiobacillus	NA
ASV713	0	6	0	0	0	Bacteria	Proteobacteria	Gammaproteobacteria	Betaproteobacteriales	Hydrogenophilaceae	Thiobacillus	NA
ASV714	0	9	0	0	0	Bacteria	Proteobacteria	Gammaproteobacteria	Betaproteobacteriales	Hydrogenophilaceae	Thiobacillus	thiophilus
ASV715	0	4	0	0	0	Bacteria	Proteobacteria	Gammaproteobacteria	Betaproteobacteriales	Hydrogenophilaceae	Thiobacillus	NA
ASV716	0	0	1	0	0	Bacteria	Proteobacteria	Gammaproteobacteria	Betaproteobacteriales	Hydrogenophilaceae	Thiobacillus	thiophilus
ASV717	0	0	11	0	0	Bacteria	Proteobacteria	Gammaproteobacteria	Betaproteobacteriales	Hydrogenophilaceae	Thiobacillus	thiophilus
ASV718	0	27	0	0	0	Bacteria	Proteobacteria	Gammaproteobacteria	Betaproteobacteriales	Hydrogenophilaceae	Thiobacillus	thiophilus
ASV719	0	0	2	0	0	Bacteria	Proteobacteria	Gammaproteobacteria	Betaproteobacteriales	Hydrogenophilaceae	Thiobacillus	thiophilus
ASV720	0	2	0	0	0	Bacteria	Epsilonbacteraeota	Campylobacteria	Campylobacterales	Thiovulaceae	Sulfuricurvum	kujiense
ASV721	0	0	0	8	0	Bacteria	Proteobacteria	Gammaproteobacteria	NA	NA	NA	NA
ASV722	0	0	7	0	0	Bacteria	Proteobacteria	Gammaproteobacteria	NA	NA	NA	NA
ASV723	0	0	6	0	0	Bacteria	Proteobacteria	Gammaproteobacteria	Steroidobacterales	Woeseiaceae	Woeseia	NA
ASV724	0	0	0	0	2	Bacteria	Actinobacteria	Nitriliruptoria	Nitriliruptorales	Nitriliruptoraceae	NA	NA
ASV725	0	0	4	0	0	Bacteria	Planctomycetes	Planctomycetacia	Pirellulales	Pirellulaceae	Pirellula	NA
ASV726	0	4	0	0	0	Bacteria	Acidobacteria	Subgroup_6	NA	NA	NA	NA
ASV727	0	0	10	0	0	Bacteria	Chloroflexi	Anaerolineae	Anaerolineales	Anaerolineaceae	NA	NA
ASV728	0	0	0	3	0	Bacteria	Proteobacteria	Deltaproteobacteria	Desulfobacterales	Desulfobulbaceae	Desulfurivibrio	NA
ASV729	0	0	0	0	3	Bacteria	Proteobacteria	Deltaproteobacteria	Desulfobacterales	Desulfobacteraceae	Desulfococcus	NA
ASV730	0	0	0	0	6	Bacteria	Proteobacteria	Gammaproteobacteria	NA	NA	NA	NA
ASV731	2	0	0	0	0	Bacteria	Proteobacteria	Gammaproteobacteria	Betaproteobacteriales	Burkholderiaceae	Hydrogenophaga	NA
ASV732	3	0	0	0	0	Bacteria	Proteobacteria	Gammaproteobacteria	Betaproteobacteriales	Burkholderiaceae	Hydrogenophaga	NA
ASV733	1	0	0	0	0	Bacteria	Proteobacteria	Gammaproteobacteria	Betaproteobacteriales	Burkholderiaceae	Hydrogenophaga	NA
ASV734	0	2	0	0	0	Bacteria	Bacteroidetes	Ignavibacteria	Kryptoniales	BSV26	NA	NA
ASV735	0	0	2	0	0	Bacteria	Chloroflexi	Anaerolineae	SBR1031	NA	NA	NA
ASV736	0	2	0	0	0	Bacteria	Proteobacteria	Deltaproteobacteria	Desulfobacterales	Desulfobacteraceae	Desulfatiferula	NA
ASV737	0	0	0	0	2	Bacteria	Proteobacteria	Deltaproteobacteria	Bdellovibrionales	Bdellovibrionaceae	OM27_clade	NA
ASV738	0	0	0	0	7	Bacteria	Proteobacteria	Gammaproteobacteria	Gammaproteobacteria_Incertae_Sedis	Unknown_Family	NA	NA
ASV739	0	5	0	0	0	Bacteria	Proteobacteria	Gammaproteobacteria	Betaproteobacteriales	Nitrosomonadaceae	MND1	NA
ASV740	0	0	2	0	0	Bacteria	Proteobacteria	Gammaproteobacteria	AT-s16	NA	NA	NA
ASV741	4	0	0	0	0	Bacteria	Patescibacteria	Parcubacteria	NA	NA	NA	NA
ASV742	0	0	0	0	3	Bacteria	Patescibacteria	Parcubacteria	Candidatus_Kaiserbacteria	NA	NA	NA
ASV743	0	0	0	0	2	Bacteria	Cyanobacteria	Oxyphotobacteria	Chloroplast	NA	NA	NA
ASV744	0	0	0	0	6	Bacteria	Bacteroidetes	Bacteroidia	Chitinophagales	Saprospiraceae	NA	NA
ASV745	2	0	0	0	0	Bacteria	Bacteroidetes	Bacteroidia	Chitinophagales	NA	NA	NA
ASV746	12	0	0	0	0	Bacteria	Bacteroidetes	Bacteroidia	Sphingobacteriales	Lentimicrobiaceae	Lentimicrobium	NA
ASV747	0	0	0	0	5	Bacteria	Bacteroidetes	Bacteroidia	Cytophagales	Cyclobacteriaceae	NA	NA
ASV748	0	6	0	0	0	Bacteria	Bacteroidetes	Bacteroidia	Bacteroidales	Bacteroidetes_vadinHA17	NA	NA
ASV749	0	0	0	0	2	Bacteria	Bacteroidetes	Bacteroidia	Bacteroidales	NA	NA	NA
ASV750	0	0	6	0	0	Bacteria	Proteobacteria	NA	NA	NA	NA	NA
ASV751	0	3	0	0	0	Bacteria	NA	NA	NA	NA	NA	NA
ASV753	10	0	0	0	0	Bacteria	Gemmatimonadetes	Gemmatimonadetes	Gemmatimonadales	Gemmatimonadaceae	NA	NA
ASV754	2	0	0	0	0	Archaea	Euryarchaeota	Thermoplasmata	Methanomassiliicoccales	Methanomassiliicoccaceae	NA	NA
ASV755	0	2	0	0	0	Archaea	Euryarchaeota	Thermoplasmata	Methanomassiliicoccales	NA	NA	NA
ASV756	0	0	0	0	2	Archaea	Euryarchaeota	Halobacteria	Halobacteriales	Haloferacaceae	Halorubellus	NA
ASV758	5	0	0	0	0	Bacteria	Spirochaetes	MVP-15	NA	NA	NA	NA
ASV759	0	0	0	3	0	Bacteria	Tenericutes	Mollicutes	Izimaplasmatales	Izimaplasmataceae	NA	NA
ASV760	0	2	0	0	0	Bacteria	Firmicutes	Bacilli	Bacillales	Planococcaceae	Planomicrobium	NA
ASV761	12	0	0	0	0	Bacteria	Spirochaetes	Spirochaetia	Spirochaetales	Spirochaetaceae	NA	NA
ASV762	0	0	0	0	7	Bacteria	Spirochaetes	Spirochaetia	Spirochaetales	Spirochaetaceae	Spirochaeta_2	NA
ASV763	9	0	0	0	0	Bacteria	Caldiserica	Caldisericia	Caldisericales	WCHB1-02	NA	NA
ASV764	0	0	1	0	0	Bacteria	Gemmatimonadetes	BD2-11_terrestrial_group	NA	NA	NA	NA
ASV765	0	0	2	0	0	Bacteria	Gemmatimonadetes	BD2-11_terrestrial_group	NA	NA	NA	NA
ASV766	0	0	1	0	0	Bacteria	Gemmatimonadetes	S0134_terrestrial_group	NA	NA	NA	NA
ASV767	0	0	0	5	0	Bacteria	Actinobacteria	Actinobacteria	Micrococcales	Demequinaceae	NA	NA
ASV768	0	2	0	0	0	Bacteria	Actinobacteria	NA	NA	NA	NA	NA
ASV769	0	4	0	0	0	Bacteria	Chloroflexi	Anaerolineae	RBG-13-54-9	NA	NA	NA
ASV770	0	0	0	1	0	Bacteria	Bacteroidetes	Bacteroidia	NA	NA	NA	NA
ASV771	0	0	0	19	0	Bacteria	Bacteroidetes	Bacteroidia	Bacteroidales	Prolixibacteraceae	NA	NA
ASV772	0	0	0	4	0	Bacteria	Bacteroidetes	Bacteroidia	Bacteroidales	Prolixibacteraceae	Tangfeifania	NA
ASV773	0	0	0	2	0	Bacteria	Bacteroidetes	Bacteroidia	Bacteroidales	Prolixibacteraceae	Tangfeifania	NA
ASV774	0	0	0	27	0	Bacteria	Bacteroidetes	Bacteroidia	Bacteroidales	Prolixibacteraceae	NA	NA
ASV775	0	0	0	8	0	Bacteria	Bacteroidetes	Bacteroidia	Bacteroidales	Prolixibacteraceae	NA	NA
ASV776	0	0	2	0	0	Bacteria	Bacteroidetes	Bacteroidia	Cytophagales	Cyclobacteriaceae	Marivirga	NA
ASV777	26	0	0	0	0	Bacteria	Bacteroidetes	Bacteroidia	Bacteroidales	ML635J-40_aquatic_group	NA	NA
ASV778	0	0	0	1	0	Bacteria	Bacteroidetes	Bacteroidia	Bacteroidales	ML635J-40_aquatic_group	NA	NA
ASV779	1	0	0	0	0	Bacteria	Bacteroidetes	Bacteroidia	Bacteroidales	ML635J-40_aquatic_group	NA	NA
ASV780	5	0	0	0	0	Bacteria	Bacteroidetes	Bacteroidia	Bacteroidales	Bacteroidetes_vadinHA17	NA	NA
ASV781	0	3	0	0	0	Bacteria	Bacteroidetes	Bacteroidia	Flavobacteriales	NS9_marine_group	NA	NA
ASV782	0	2	0	0	0	Bacteria	Bacteroidetes	Bacteroidia	Flavobacteriales	Flavobacteriaceae	Gillisia	NA
ASV783	0	0	0	0	4	Bacteria	Bacteroidetes	Bacteroidia	Flavobacteriales	Flavobacteriaceae	Psychroflexus	NA
ASV784	0	0	0	0	2	Bacteria	Bacteroidetes	Bacteroidia	Flavobacteriales	Flavobacteriaceae	Psychroflexus	NA
ASV785	0	0	0	0	2	Bacteria	Bacteroidetes	Bacteroidia	Flavobacteriales	Flavobacteriaceae	Gillisia	NA
ASV786	3	0	0	0	0	Bacteria	Bacteroidetes	Bacteroidia	Chitinophagales	Saprospiraceae	NA	NA
ASV787	0	2	0	0	0	Bacteria	Bacteroidetes	Bacteroidia	Chitinophagales	Chitinophagaceae	Niabella	NA
ASV788	0	0	0	0	4	Bacteria	Epsilonbacteraeota	Campylobacteria	Campylobacterales	Thiovulaceae	Sulfurimonas	NA
ASV789	0	0	0	0	3	Bacteria	Epsilonbacteraeota	Campylobacteria	Campylobacterales	Thiovulaceae	Sulfurimonas	NA
ASV790	0	0	0	3	0	Bacteria	Halanaerobiaeota	Halanaerobiia	Halanaerobiales	Halanaerobiaceae	Halanaerobium	NA
ASV791	0	0	0	0	2	Bacteria	Proteobacteria	Deltaproteobacteria	Bradymonadales	NA	NA	NA
ASV792	9	0	0	0	0	Bacteria	Firmicutes	Clostridia	Clostridiales	Ruminococcaceae	NA	NA
ASV793	2	0	0	0	0	Bacteria	Fibrobacteres	Fibrobacteria	Fibrobacterales	Fibrobacteraceae	possible_genus_06	NA
ASV794	0	2	0	0	0	Bacteria	Gemmatimonadetes	Gemmatimonadetes	Gemmatimonadales	Gemmatimonadaceae	NA	NA
ASV795	1	0	0	0	0	Bacteria	Gemmatimonadetes	Gemmatimonadetes	Gemmatimonadales	Gemmatimonadaceae	Gemmatimonas	NA
ASV796	0	1	0	0	0	Bacteria	Gemmatimonadetes	Gemmatimonadetes	Gemmatimonadales	Gemmatimonadaceae	Gemmatimonas	NA
ASV797	8	0	0	0	0	Bacteria	Gemmatimonadetes	Gemmatimonadetes	Gemmatimonadales	Gemmatimonadaceae	Gemmatimonas	phototrophica
ASV798	0	3	0	0	0	Bacteria	Gemmatimonadetes	Gemmatimonadetes	Gemmatimonadales	Gemmatimonadaceae	Gemmatimonas	phototrophica
ASV799	3	0	0	0	0	Bacteria	Patescibacteria	Gracilibacteria	NA	NA	NA	NA
ASV854	0	0	0	0	4	Bacteria	Actinobacteria	WCHB1-81	NA	NA	NA	NA
ASV886	5	0	0	0	0	Bacteria	Proteobacteria	Gammaproteobacteria	Betaproteobacteriales	Burkholderiaceae	NA	NA
ASV887	3	0	0	0	0	Bacteria	Proteobacteria	Gammaproteobacteria	Betaproteobacteriales	Burkholderiaceae	Rivibacter	NA
ASV888	0	0	0	0	3	Bacteria	Proteobacteria	Gammaproteobacteria	Betaproteobacteriales	Hydrogenophilaceae	Thiobacillus	NA
ASV889	0	0	5	0	0	Bacteria	Proteobacteria	Gammaproteobacteria	Betaproteobacteriales	Hydrogenophilaceae	Thiobacillus	NA
ASV890	0	2	0	0	0	Bacteria	Proteobacteria	Gammaproteobacteria	Betaproteobacteriales	Hydrogenophilaceae	Thiobacillus	NA
ASV891	0	0	0	1	0	Bacteria	Proteobacteria	Gammaproteobacteria	NA	NA	NA	NA
ASV892	0	2	0	0	0	Bacteria	Proteobacteria	Gammaproteobacteria	Betaproteobacteriales	Hydrogenophilaceae	Thiobacillus	NA
ASV893	0	11	0	0	0	Bacteria	Proteobacteria	Gammaproteobacteria	Betaproteobacteriales	Hydrogenophilaceae	Thiobacillus	NA
ASV894	0	10	0	0	0	Bacteria	Proteobacteria	Gammaproteobacteria	Betaproteobacteriales	Hydrogenophilaceae	Thiobacillus	NA
ASV895	0	0	0	2	0	Bacteria	NA	NA	NA	NA	NA	NA
ASV896	0	0	3	0	0	Bacteria	Deinococcus-Thermus	Deinococci	Deinococcales	Trueperaceae	Truepera	NA
ASV898	0	0	8	0	0	Bacteria	NA	NA	NA	NA	NA	NA
ASV899	0	0	5	0	0	Bacteria	NA	NA	NA	NA	NA	NA
ASV900	5	0	0	0	0	Bacteria	Deinococcus-Thermus	Deinococci	Deinococcales	Trueperaceae	Truepera	NA
ASV901	0	0	0	0	2	Bacteria	Deinococcus-Thermus	Deinococci	Deinococcales	Trueperaceae	Truepera	NA
ASV902	0	0	0	0	1	Bacteria	NA	NA	NA	NA	NA	NA
ASV903	0	2	0	0	0	Archaea	Nanoarchaeaeota	Woesearchaeia	NA	NA	NA	NA
ASV904	0	0	2	0	0	Archaea	Nanoarchaeaeota	Woesearchaeia	NA	NA	NA	NA
ASV905	0	3	0	0	0	Bacteria	Proteobacteria	Deltaproteobacteria	Myxococcales	Polyangiaceae	Aetherobacter	NA
ASV906	0	0	3	0	0	Bacteria	Proteobacteria	Deltaproteobacteria	NB1-j	NA	NA	NA
ASV907	3	0	0	0	0	Bacteria	Bacteroidetes	Bacteroidia	Sphingobacteriales	Lentimicrobiaceae	Lentimicrobium	NA
ASV908	0	0	0	0	1	Bacteria	Bacteroidetes	Bacteroidia	Flavobacteriales	Crocinitomicaceae	Brumimicrobium	NA
ASV909	0	0	0	0	4	Bacteria	Bacteroidetes	Bacteroidia	Flavobacteriales	Crocinitomicaceae	Brumimicrobium	NA
ASV910	0	0	0	0	3	Bacteria	Bacteroidetes	Bacteroidia	Flavobacteriales	Crocinitomicaceae	Brumimicrobium	NA
ASV911	0	0	0	0	10	Bacteria	Bacteroidetes	Bacteroidia	Flavobacteriales	Crocinitomicaceae	Brumimicrobium	NA
ASV912	3	0	0	0	0	Bacteria	Patescibacteria	Parcubacteria	NA	NA	NA	NA
ASV913	0	3	0	0	0	Bacteria	Chloroflexi	Anaerolineae	Anaerolineales	Anaerolineaceae	NA	NA
ASV914	0	0	2	0	0	Bacteria	Firmicutes	Clostridia	Clostridiales	Family_XI	Soehngenia	NA
ASV915	0	0	2	0	0	Bacteria	Firmicutes	Clostridia	Clostridiales	NA	NA	NA
ASV916	0	0	2	0	0	Bacteria	Firmicutes	Clostridia	Clostridiales	Ruminococcaceae	Ruminococcaceae_UCG-012	NA
ASV917	2	0	0	0	0	Bacteria	Cloacimonetes	Cloacimonadia	Cloacimonadales	SHA-4	NA	NA
ASV920	0	5	0	0	0	Bacteria	Chloroflexi	Dehalococcoidia	Dehalococcoidales	NA	NA	NA
ASV921	0	4	0	0	0	Bacteria	Chloroflexi	Dehalococcoidia	Dehalococcoidales	NA	NA	NA
ASV922	0	0	2	0	0	Bacteria	NA	NA	NA	NA	NA	NA
ASV925	0	2	0	0	0	Bacteria	Planctomycetes	Pla4_lineage	NA	NA	NA	NA
ASV926	0	0	0	0	2	Bacteria	Chloroflexi	Anaerolineae	Anaerolineales	Anaerolineaceae	NA	NA
ASV927	0	0	2	0	0	Bacteria	Proteobacteria	Deltaproteobacteria	Desulfobacterales	Desulfobacteraceae	NA	NA
ASV929	0	0	2	0	0	Bacteria	NA	NA	NA	NA	NA	NA
ASV931	0	2	0	0	0	Bacteria	NA	NA	NA	NA	NA	NA
ASV932	2	0	0	0	0	Bacteria	Actinobacteria	Actinobacteria	Micrococcales	Cellulomonadaceae	Actinotalea	NA
ASV933	0	2	0	0	0	Bacteria	Planctomycetes	Phycisphaerae	S-70	NA	NA	NA
ASV934	2	0	0	0	0	Bacteria	Bacteroidetes	Bacteroidia	Bacteroidales	Paludibacteraceae	Paludibacter	NA
ASV935	0	2	0	0	0	Bacteria	Proteobacteria	Deltaproteobacteria	MBNT15	NA	NA	NA
ASV936	2	0	0	0	0	Bacteria	Planctomycetes	Planctomycetacia	Isosphaerales	Isosphaeraceae	NA	NA
ASV937	2	0	0	0	0	Bacteria	Bacteroidetes	Bacteroidia	NA	NA	NA	NA
ASV938	0	2	0	0	0	Bacteria	Proteobacteria	Alphaproteobacteria	NA	NA	NA	NA
ASV940	2	0	0	0	0	Bacteria	Bacteroidetes	Bacteroidia	NA	NA	NA	NA
ASV941	0	0	0	0	2	Bacteria	Spirochaetes	Spirochaetia	Spirochaetales	Spirochaetaceae	Spirochaeta_2	NA
ASV942	11	0	0	0	0	Bacteria	Proteobacteria	Deltaproteobacteria	Desulfovibrionales	Desulfomicrobiaceae	Desulfomicrobium	NA
ASV944	0	0	0	5	0	Bacteria	NA	NA	NA	NA	NA	NA
ASV945	0	0	0	0	2	Bacteria	NA	NA	NA	NA	NA	NA
ASV946	2	0	0	0	0	Bacteria	Firmicutes	Clostridia	Clostridiales	Ruminococcaceae	Ruminococcaceae_UCG-012	NA
ASV947	0	2	0	0	0	Bacteria	Cyanobacteria	Oxyphotobacteria	Nostocales	Nostocaceae	Nostoc_PCC-73102	NA
ASV948	0	3	0	0	0	Archaea	Euryarchaeota	Thermoplasmata	NA	NA	NA	NA
ASV949	0	0	3	0	0	Archaea	Euryarchaeota	Thermoplasmata	NA	NA	NA	NA
ASV950	0	0	0	0	2	Bacteria	Bacteroidetes	Bacteroidia	Flavobacteriales	Flavobacteriaceae	NA	NA
ASV951	0	0	0	0	1	Bacteria	Bacteroidetes	Bacteroidia	Flavobacteriales	Flavobacteriaceae	Salegentibacter	NA
ASV952	0	2	0	0	0	Bacteria	Bacteroidetes	Bacteroidia	Bacteroidales	NA	NA	NA
ASV953	0	0	0	5	0	Bacteria	Bacteroidetes	Bacteroidia	Bacteroidales	Prolixibacteraceae	NA	NA
ASV954	0	0	0	2	0	Bacteria	Bacteroidetes	Bacteroidia	Bacteroidales	Prolixibacteraceae	NA	NA
ASV955	0	0	0	2	0	Bacteria	Bacteroidetes	Bacteroidia	Bacteroidales	Prolixibacteraceae	Tangfeifania	NA
ASV956	0	0	0	1	0	Bacteria	Bacteroidetes	Bacteroidia	Bacteroidales	Prolixibacteraceae	NA	NA
ASV957	0	0	0	0	5	Bacteria	Bacteroidetes	Bacteroidia	Bacteroidales	Prolixibacteraceae	NA	NA
ASV958	65	0	0	0	0	Bacteria	Bacteroidetes	Bacteroidia	Bacteroidales	NA	NA	NA
ASV959	2	0	0	0	0	Bacteria	Bacteroidetes	Bacteroidia	NA	NA	NA	NA
ASV960	1	0	0	0	0	Bacteria	Bacteroidetes	Bacteroidia	NA	NA	NA	NA
ASV961	21	0	0	0	0	Bacteria	Bacteroidetes	Bacteroidia	Bacteroidales	ML635J-40_aquatic_group	NA	NA
ASV962	1	0	0	0	0	Bacteria	Bacteroidetes	Bacteroidia	Bacteroidales	ML635J-40_aquatic_group	NA	NA
ASV963	4	0	0	0	0	Bacteria	Bacteroidetes	Bacteroidia	Bacteroidales	ML635J-40_aquatic_group	NA	NA
ASV964	0	6	0	0	0	Bacteria	Bacteroidetes	Bacteroidia	Bacteroidales	NA	NA	NA
ASV965	0	0	0	0	4	Bacteria	Gemmatimonadetes	S0134_terrestrial_group	NA	NA	NA	NA
ASV966	0	0	2	0	0	Bacteria	Gemmatimonadetes	S0134_terrestrial_group	NA	NA	NA	NA
ASV967	0	2	0	0	0	Bacteria	Patescibacteria	Parcubacteria	Candidatus_Adlerbacteria	NA	NA	NA
ASV969	0	0	3	0	0	Bacteria	Patescibacteria	Parcubacteria	NA	NA	NA	NA
ASV970	0	0	0	0	2	Bacteria	Patescibacteria	Parcubacteria	NA	NA	NA	NA
ASV972	2	0	0	0	0	Bacteria	NA	NA	NA	NA	NA	NA
ASV974	0	0	0	0	2	Bacteria	NA	NA	NA	NA	NA	NA
ASV975	7	0	0	0	0	Bacteria	Proteobacteria	Deltaproteobacteria	Desulfovibrionales	Desulfomicrobiaceae	Desulfomicrobium	NA
ASV976	1	0	0	0	0	Bacteria	Proteobacteria	Deltaproteobacteria	Desulfovibrionales	Desulfomicrobiaceae	Desulfomicrobium	NA
ASV977	0	0	2	0	0	Bacteria	NA	NA	NA	NA	NA	NA
ASV980	0	0	0	19	0	Bacteria	Cyanobacteria	Oxyphotobacteria	Chloroplast	NA	NA	NA
ASV981	0	0	0	0	8	Bacteria	Cyanobacteria	Oxyphotobacteria	Chloroplast	NA	NA	NA
ASV982	0	0	0	14	0	Bacteria	Cyanobacteria	Oxyphotobacteria	Chloroplast	NA	NA	NA
ASV983	0	18	0	0	0	Bacteria	Cyanobacteria	Oxyphotobacteria	Chloroplast	NA	NA	NA
ASV984	0	0	1	0	0	Bacteria	Cyanobacteria	Oxyphotobacteria	Chloroplast	NA	NA	NA
ASV985	6	0	0	0	0	Bacteria	Cyanobacteria	Oxyphotobacteria	Chloroplast	NA	NA	NA
ASV986	5	0	0	0	0	Bacteria	Cyanobacteria	Oxyphotobacteria	Chloroplast	NA	NA	NA
ASV987	0	0	0	0	14	Bacteria	Cyanobacteria	Oxyphotobacteria	Chloroplast	NA	NA	NA
ASV988	0	0	0	21	0	Bacteria	Cyanobacteria	Oxyphotobacteria	Chloroplast	NA	NA	NA
ASV989	0	0	0	0	15	Bacteria	Cyanobacteria	Oxyphotobacteria	Chloroplast	NA	NA	NA
ASV990	0	0	1	0	0	Bacteria	Cyanobacteria	Oxyphotobacteria	Chloroplast	NA	NA	NA
ASV991	0	0	0	5	0	Bacteria	Cyanobacteria	Oxyphotobacteria	Chloroplast	NA	NA	NA
ASV992	0	0	0	0	7	Bacteria	Cyanobacteria	Oxyphotobacteria	Chloroplast	NA	NA	NA
ASV993	0	0	0	2	0	Bacteria	Cyanobacteria	Oxyphotobacteria	Chloroplast	NA	NA	NA
ASV997	16	0	0	0	0	Bacteria	Cyanobacteria	Oxyphotobacteria	Chloroplast	NA	NA	NA
ASV1001	0	0	18	0	0	Bacteria	Proteobacteria	Deltaproteobacteria	Desulfobacterales	Desulfobacteraceae	NA	NA
ASV1002	0	0	0	0	7	Bacteria	Proteobacteria	Deltaproteobacteria	Desulfobacterales	Desulfobacteraceae	NA	NA
ASV1003	0	0	1	0	0	Bacteria	Proteobacteria	Deltaproteobacteria	Desulfobacterales	Desulfobacteraceae	NA	NA
ASV1004	0	0	2	0	0	Bacteria	Proteobacteria	Deltaproteobacteria	Desulfobacterales	Desulfobacteraceae	NA	NA
ASV1005	0	0	0	0	66	Bacteria	Gemmatimonadetes	BD2-11_terrestrial_group	NA	NA	NA	NA
ASV1006	0	5	0	0	0	Bacteria	Actinobacteria	Acidimicrobiia	Actinomarinales	NA	NA	NA
ASV1007	0	0	0	22	0	Bacteria	Proteobacteria	Deltaproteobacteria	Desulfobacterales	Desulfobulbaceae	NA	NA
ASV1008	0	0	0	11	0	Bacteria	Proteobacteria	Deltaproteobacteria	Desulfobacterales	Desulfobulbaceae	NA	NA
ASV1009	0	0	0	2	0	Bacteria	Firmicutes	Clostridia	Clostridiales	Clostridiaceae_2	Anoxynatronum	NA
ASV1010	0	0	0	2	0	Bacteria	Firmicutes	Clostridia	Clostridiales	Clostridiaceae_2	Anoxynatronum	NA
ASV1011	4	0	0	0	0	Bacteria	Bacteroidetes	Bacteroidia	Flavobacteriales	Flavobacteriaceae	Flavobacterium	NA
ASV1012	0	0	1	0	0	Bacteria	Bacteroidetes	Bacteroidia	Flavobacteriales	Flavobacteriaceae	NA	NA
ASV1013	26	0	0	0	0	Bacteria	Bacteroidetes	Bacteroidia	Bacteroidales	ML635J-40_aquatic_group	NA	NA
ASV1014	0	0	0	19	0	Bacteria	Bacteroidetes	Bacteroidia	Bacteroidales	ML635J-40_aquatic_group	NA	NA
ASV1015	1	0	0	0	0	Bacteria	Bacteroidetes	Bacteroidia	Bacteroidales	ML635J-40_aquatic_group	NA	NA
ASV1016	0	10	0	0	0	Bacteria	Bacteroidetes	Bacteroidia	Bacteroidales	Bacteroidetes_vadinHA17	NA	NA
ASV1017	4	0	0	0	0	Bacteria	Bacteroidetes	Bacteroidia	Bacteroidales	NA	NA	NA
ASV1018	0	0	0	2	0	Bacteria	Bacteroidetes	Bacteroidia	Bacteroidales	Rikenellaceae	Blvii28_wastewater-sludge_group	NA
ASV1019	0	0	0	1	0	Bacteria	Bacteroidetes	Bacteroidia	Bacteroidales	Prolixibacteraceae	NA	NA
ASV1020	0	0	6	0	0	Bacteria	Bacteroidetes	Bacteroidia	Bacteroidales	Prolixibacteraceae	Draconibacterium	NA
ASV1021	0	0	5	0	0	Bacteria	Bacteroidetes	Bacteroidia	Bacteroidales	Prolixibacteraceae	Draconibacterium	NA
ASV1022	0	0	6	0	0	Bacteria	Bacteroidetes	Bacteroidia	Bacteroidales	Prolixibacteraceae	NA	NA
ASV1023	0	0	0	7	0	Bacteria	Bacteroidetes	Bacteroidia	Flavobacteriales	Crocinitomicaceae	Brumimicrobium	NA
ASV1024	0	0	0	0	12	Bacteria	Bacteroidetes	Bacteroidia	Bacteroidales	Marinilabiliaceae	NA	NA
ASV1025	0	0	6	0	0	Bacteria	Bacteroidetes	Bacteroidia	Bacteroidetes_VC2.1_Bac22	NA	NA	NA
ASV1026	0	0	0	0	5	Bacteria	Verrucomicrobia	Verrucomicrobiae	Verrucomicrobiales	Rubritaleaceae	Luteolibacter	NA
ASV1027	0	0	0	0	1	Bacteria	Proteobacteria	Deltaproteobacteria	Desulfobacterales	Desulfobacteraceae	Desulfotignum	NA
ASV1028	0	0	7	0	0	Bacteria	Proteobacteria	Deltaproteobacteria	Desulfobacterales	Desulfobacteraceae	Desulfotignum	toluenicum
ASV1029	0	0	0	8	0	Bacteria	Proteobacteria	Deltaproteobacteria	Desulfobacterales	Desulfobacteraceae	Desulfotignum	toluenicum
ASV1030	0	0	4	0	0	Bacteria	Proteobacteria	Deltaproteobacteria	Desulfobacterales	Desulfobacteraceae	Desulfotignum	toluenicum
ASV1031	0	0	0	0	1	Bacteria	Proteobacteria	Deltaproteobacteria	Desulfobacterales	Desulfobacteraceae	Desulfotignum	toluenicum
ASV1032	0	0	6	0	0	Bacteria	Proteobacteria	Deltaproteobacteria	Desulfobacterales	Desulfobacteraceae	Desulfotignum	toluenicum
ASV1033	0	0	0	0	1	Bacteria	Proteobacteria	Deltaproteobacteria	Desulfobacterales	Desulfobacteraceae	Desulfotignum	toluenicum
ASV1034	0	0	0	0	14	Bacteria	Proteobacteria	Deltaproteobacteria	Desulfobacterales	Desulfobacteraceae	Desulfotignum	toluenicum
ASV1035	0	0	4	0	0	Bacteria	Proteobacteria	Deltaproteobacteria	Desulfobacterales	Desulfobacteraceae	Desulfotignum	toluenicum
ASV1036	0	0	0	25	0	Bacteria	Proteobacteria	Deltaproteobacteria	Desulfobacterales	Desulfobacteraceae	Desulfotignum	toluenicum
ASV1037	0	0	0	0	6	Bacteria	Proteobacteria	Deltaproteobacteria	Desulfobacterales	Desulfobacteraceae	Desulfotignum	toluenicum
ASV1038	1	0	0	0	0	Bacteria	Proteobacteria	Deltaproteobacteria	Desulfobacterales	Desulfobacteraceae	Desulfobacter	postgatei
ASV1039	0	0	3	0	0	Bacteria	Proteobacteria	Deltaproteobacteria	Desulfobacterales	Desulfobacteraceae	Desulfotignum	toluenicum
ASV1040	0	0	0	0	10	Bacteria	Proteobacteria	Deltaproteobacteria	Desulfobacterales	Desulfobacteraceae	Desulfotignum	toluenicum
ASV1041	0	0	0	0	7	Bacteria	Proteobacteria	Deltaproteobacteria	Desulfobacterales	Desulfobacteraceae	Desulfotignum	toluenicum
ASV1042	0	0	0	18	0	Bacteria	Proteobacteria	Deltaproteobacteria	Desulfobacterales	Desulfobacteraceae	Desulfotignum	toluenicum
ASV1043	0	0	0	3	0	Bacteria	Proteobacteria	Deltaproteobacteria	Desulfobacterales	Desulfobacteraceae	Desulfotignum	toluenicum
ASV1044	0	0	0	0	5	Bacteria	Proteobacteria	Deltaproteobacteria	Desulfobacterales	Desulfobacteraceae	Desulfotignum	toluenicum
ASV1045	0	0	0	20	0	Bacteria	Proteobacteria	Deltaproteobacteria	Desulfobacterales	Desulfobacteraceae	Desulfotignum	toluenicum
ASV1046	0	0	0	29	0	Bacteria	Proteobacteria	Deltaproteobacteria	Desulfobacterales	Desulfobacteraceae	Desulfotignum	toluenicum
ASV1047	5	0	0	0	0	Bacteria	Proteobacteria	Deltaproteobacteria	Desulfobacterales	Desulfobacteraceae	Desulfobacter	postgatei
ASV1048	0	0	3	0	0	Bacteria	Verrucomicrobia	Verrucomicrobiae	Verrucomicrobiales	Rubritaleaceae	Luteolibacter	NA
ASV1049	0	0	0	8	0	Bacteria	Bacteroidetes	Bacteroidia	Bacteroidales	Prolixibacteraceae	Tangfeifania	NA
ASV1050	0	2	0	0	0	Bacteria	Actinobacteria	Acidimicrobiia	Microtrichales	Ilumatobacteraceae	Ilumatobacter	NA
ASV1051	0	0	0	2	0	Bacteria	Actinobacteria	Acidimicrobiia	Microtrichales	Ilumatobacteraceae	Ilumatobacter	NA
ASV1052	0	0	0	0	10	Bacteria	Epsilonbacteraeota	Campylobacteria	Campylobacterales	Thiovulaceae	Sulfurimonas	NA
ASV1053	0	0	0	4	0	Bacteria	Chloroflexi	Anaerolineae	Anaerolineales	Anaerolineaceae	ADurb.Bin120	NA
ASV1054	0	3	0	0	0	Bacteria	Chloroflexi	Anaerolineae	Anaerolineales	Anaerolineaceae	NA	NA
ASV1055	0	3	0	0	0	Bacteria	Chloroflexi	Anaerolineae	Anaerolineales	Anaerolineaceae	NA	NA
ASV1056	0	3	0	0	0	Bacteria	Chloroflexi	Anaerolineae	Anaerolineales	Anaerolineaceae	NA	NA
ASV1057	0	3	0	0	0	Bacteria	Chloroflexi	Anaerolineae	Anaerolineales	Anaerolineaceae	NA	NA
ASV1058	0	0	0	2	0	Bacteria	Chloroflexi	Anaerolineae	Anaerolineales	Anaerolineaceae	ADurb.Bin120	NA
ASV1059	0	0	0	3	0	Bacteria	Chloroflexi	Anaerolineae	Anaerolineales	Anaerolineaceae	ADurb.Bin120	NA
ASV1066	5	0	0	0	0	Bacteria	Spirochaetes	Leptospirae	Leptospirales	Leptospiraceae	RBG-16-49-21	NA
ASV1068	0	2	0	0	0	Bacteria	Spirochaetes	Leptospirae	Leptospirales	Leptospiraceae	RBG-16-49-21	NA
ASV1074	0	2	0	0	0	Bacteria	TA06	NA	NA	NA	NA	NA
ASV1075	6	0	0	0	0	Bacteria	NA	NA	NA	NA	NA	NA
ASV1076	2	0	0	0	0	Bacteria	Patescibacteria	Microgenomatia	Candidatus_Collierbacteria	NA	NA	NA
ASV1077	0	0	0	6	0	Bacteria	NA	NA	NA	NA	NA	NA
ASV1079	0	0	2	0	0	Bacteria	Actinobacteria	NA	NA	NA	NA	NA
ASV1080	0	0	0	0	2	Bacteria	NA	NA	NA	NA	NA	NA
ASV1081	2	0	0	0	0	Bacteria	Bacteroidetes	Rhodothermia	Balneolales	Balneolaceae	ML310M-34	NA
ASV1082	0	0	5	0	0	Bacteria	Proteobacteria	NA	NA	NA	NA	NA
ASV1084	2	0	0	0	0	Bacteria	Proteobacteria	NA	NA	NA	NA	NA
ASV1085	0	0	0	3	0	Bacteria	NA	NA	NA	NA	NA	NA
ASV1086	0	0	1	0	0	Bacteria	Proteobacteria	Alphaproteobacteria	Rhodobacterales	Rhodobacteraceae	NA	NA
ASV1087	0	0	14	0	0	Bacteria	NA	NA	NA	NA	NA	NA
ASV1090	4	0	0	0	0	Bacteria	NA	NA	NA	NA	NA	NA
ASV1092	0	0	0	0	7	Bacteria	NA	NA	NA	NA	NA	NA
ASV1098	0	2	0	0	0	Bacteria	NA	NA	NA	NA	NA	NA
ASV1102	0	0	0	0	5	Bacteria	NA	NA	NA	NA	NA	NA
ASV1103	0	0	1	0	0	Bacteria	NA	NA	NA	NA	NA	NA
ASV1105	0	0	0	0	1	Bacteria	NA	NA	NA	NA	NA	NA
ASV1106	1	0	0	0	0	Bacteria	Proteobacteria	Deltaproteobacteria	NA	NA	NA	NA
ASV1110	0	0	0	9	0	Bacteria	Proteobacteria	Alphaproteobacteria	Rhodobacterales	Rhodobacteraceae	Roseibaca	ekhonensis
ASV1111	0	0	0	41	0	Bacteria	Proteobacteria	Alphaproteobacteria	Rhodobacterales	Rhodobacteraceae	Roseovarius	NA
ASV1112	0	0	0	0	19	Bacteria	Proteobacteria	Alphaproteobacteria	Rhodobacterales	Rhodobacteraceae	Roseovarius	NA
ASV1113	0	0	0	2	0	Bacteria	Proteobacteria	Alphaproteobacteria	Rhodobacterales	Rhodobacteraceae	Roseovarius	NA
ASV1114	0	0	2	0	0	Bacteria	Proteobacteria	Alphaproteobacteria	Rhodobacterales	Rhodobacteraceae	Roseovarius	NA
ASV1116	0	13	0	0	0	Bacteria	Proteobacteria	Deltaproteobacteria	NA	NA	NA	NA
ASV1249	0	0	0	0	4	Bacteria	Proteobacteria	Gammaproteobacteria	NA	NA	NA	NA
ASV1250	0	0	0	8	0	Bacteria	Proteobacteria	Gammaproteobacteria	Ectothiorhodospirales	Ectothiorhodospiraceae	Thioalkalivibrio	NA
ASV1251	0	0	0	1	0	Bacteria	Proteobacteria	Gammaproteobacteria	Ectothiorhodospirales	Ectothiorhodospiraceae	Thioalkalivibrio	NA
ASV1252	0	0	0	4	0	Bacteria	Proteobacteria	Gammaproteobacteria	Ectothiorhodospirales	Ectothiorhodospiraceae	Thioalkalivibrio	NA
ASV1253	0	0	0	5	0	Bacteria	Proteobacteria	Gammaproteobacteria	Ectothiorhodospirales	Ectothiorhodospiraceae	Thioalkalivibrio	NA
ASV1254	0	0	3	0	0	Bacteria	Proteobacteria	Gammaproteobacteria	Ectothiorhodospirales	Ectothiorhodospiraceae	Thioalkalivibrio	NA
ASV1255	0	0	0	6	0	Bacteria	Proteobacteria	Gammaproteobacteria	Ectothiorhodospirales	Ectothiorhodospiraceae	Thioalkalivibrio	NA
ASV1256	0	0	3	0	0	Bacteria	Proteobacteria	Gammaproteobacteria	Ectothiorhodospirales	Ectothiorhodospiraceae	Thioalkalivibrio	NA
ASV1257	0	0	0	9	0	Bacteria	Deinococcus-Thermus	Deinococci	Deinococcales	Trueperaceae	Truepera	NA
ASV1258	0	0	0	6	0	Bacteria	Deinococcus-Thermus	Deinococci	Deinococcales	Trueperaceae	Truepera	NA
ASV1259	0	0	10	0	0	Bacteria	Deinococcus-Thermus	Deinococci	Deinococcales	Trueperaceae	Truepera	NA
ASV1260	0	0	18	0	0	Bacteria	Bacteroidetes	Rhodothermia	Balneolales	Balneolaceae	NA	NA
ASV1261	0	0	0	0	6	Bacteria	Deinococcus-Thermus	Deinococci	Deinococcales	Trueperaceae	Truepera	NA
ASV1262	0	0	8	0	0	Bacteria	Deinococcus-Thermus	Deinococci	Deinococcales	Trueperaceae	Truepera	NA
ASV1263	4	0	0	0	0	Bacteria	Deinococcus-Thermus	Deinococci	Deinococcales	Trueperaceae	Truepera	NA
ASV1264	0	0	0	0	6	Bacteria	Deinococcus-Thermus	Deinococci	Deinococcales	Trueperaceae	Truepera	NA
ASV1265	0	0	1	0	0	Bacteria	Deinococcus-Thermus	Deinococci	Deinococcales	Trueperaceae	Truepera	NA
ASV1266	0	0	1	0	0	Bacteria	Deinococcus-Thermus	Deinococci	Deinococcales	Trueperaceae	Truepera	NA
ASV1267	0	0	1	0	0	Bacteria	Deinococcus-Thermus	Deinococci	Deinococcales	Trueperaceae	Truepera	NA
ASV1268	0	0	0	0	1	Bacteria	Proteobacteria	Deltaproteobacteria	Bradymonadales	Bradymonadaceae	NA	NA
ASV1269	0	0	0	2	0	Bacteria	Proteobacteria	Deltaproteobacteria	Bradymonadales	Bradymonadaceae	NA	NA
ASV1270	0	0	0	1	0	Bacteria	Proteobacteria	Deltaproteobacteria	Bradymonadales	Bradymonadaceae	NA	NA
ASV1271	0	0	0	14	0	Bacteria	Cyanobacteria	Oxyphotobacteria	Chloroplast	NA	NA	NA
ASV1272	0	0	0	0	9	Bacteria	Cyanobacteria	Oxyphotobacteria	Chloroplast	NA	NA	NA
ASV1273	1	0	0	0	0	Bacteria	Cyanobacteria	Oxyphotobacteria	Chloroplast	NA	NA	NA
ASV1274	1	0	0	0	0	Bacteria	Cyanobacteria	Oxyphotobacteria	Chloroplast	NA	NA	NA
ASV1275	3	0	0	0	0	Bacteria	Cyanobacteria	Oxyphotobacteria	Chloroplast	NA	NA	NA
ASV1276	0	1	0	0	0	Bacteria	Cyanobacteria	Oxyphotobacteria	Chloroplast	NA	NA	NA
ASV1277	0	0	7	0	0	Bacteria	Cyanobacteria	Oxyphotobacteria	Chloroplast	NA	NA	NA
ASV1278	23	0	0	0	0	Bacteria	Cyanobacteria	Oxyphotobacteria	Chloroplast	NA	NA	NA
ASV1279	15	0	0	0	0	Bacteria	Cyanobacteria	Oxyphotobacteria	Chloroplast	NA	NA	NA
ASV1280	0	1	0	0	0	Bacteria	Cyanobacteria	Oxyphotobacteria	Chloroplast	NA	NA	NA
ASV1281	0	10	0	0	0	Bacteria	Cyanobacteria	Oxyphotobacteria	Chloroplast	NA	NA	NA
ASV1282	0	3	0	0	0	Bacteria	Cyanobacteria	Oxyphotobacteria	Chloroplast	NA	NA	NA
ASV1283	7	0	0	0	0	Bacteria	Cyanobacteria	Oxyphotobacteria	Chloroplast	NA	NA	NA
ASV1284	0	0	1	0	0	Bacteria	Cyanobacteria	Oxyphotobacteria	Chloroplast	NA	NA	NA
ASV1285	0	0	0	0	10	Bacteria	Cyanobacteria	Oxyphotobacteria	Chloroplast	NA	NA	NA
ASV1286	0	0	0	23	0	Bacteria	Cyanobacteria	Oxyphotobacteria	Chloroplast	NA	NA	NA
ASV1287	0	0	0	0	10	Bacteria	Cyanobacteria	Oxyphotobacteria	Chloroplast	NA	NA	NA
ASV1288	0	0	0	0	1	Bacteria	Cyanobacteria	Oxyphotobacteria	Chloroplast	NA	NA	NA
ASV1289	0	5	0	0	0	Bacteria	Cyanobacteria	Oxyphotobacteria	Chloroplast	NA	NA	NA
ASV1290	0	0	0	23	0	Bacteria	Cyanobacteria	Oxyphotobacteria	Chloroplast	NA	NA	NA
ASV1291	14	0	0	0	0	Bacteria	Cyanobacteria	Oxyphotobacteria	Chloroplast	NA	NA	NA
ASV1299	0	0	0	9	0	Bacteria	Bacteroidetes	Bacteroidia	Cytophagales	Cyclobacteriaceae	NA	NA
ASV1300	0	3	0	0	0	Bacteria	Proteobacteria	Deltaproteobacteria	Myxococcales	NA	NA	NA
ASV1301	5	0	0	0	0	Bacteria	Proteobacteria	Deltaproteobacteria	Desulfobacterales	Desulfobacteraceae	Desulfobacter	NA
ASV1302	0	2	0	0	0	Bacteria	Bacteroidetes	Bacteroidia	Sphingobacteriales	CMW-169	NA	NA
ASV1303	0	0	2	0	0	Bacteria	Proteobacteria	Deltaproteobacteria	Myxococcales	Sandaracinaceae	NA	NA
ASV1304	0	0	0	2	0	Bacteria	Bacteroidetes	Bacteroidia	Cytophagales	Cyclobacteriaceae	Marivirga	NA
ASV1305	0	0	3	0	0	Bacteria	Bacteroidetes	Bacteroidia	Cytophagales	Cyclobacteriaceae	Marivirga	NA
ASV1306	0	0	0	2	0	Bacteria	Bacteroidetes	Bacteroidia	Cytophagales	Cyclobacteriaceae	Marivirga	NA
ASV1307	0	2	0	0	0	Bacteria	Gemmatimonadetes	Gemmatimonadetes	Gemmatimonadales	Gemmatimonadaceae	NA	NA
ASV1308	0	0	2	0	0	Bacteria	Patescibacteria	CPR2	NA	NA	NA	NA
ASV1309	2	0	0	0	0	Bacteria	Chloroflexi	Chloroflexia	Chloroflexales	Chloroflexaceae	Candidatus_Chloroploca	NA
ASV1310	2	0	0	0	0	Bacteria	Patescibacteria	ABY1	Candidatus_Falkowbacteria	NA	NA	NA
ASV1311	0	0	0	0	6	Bacteria	Bacteroidetes	Ignavibacteria	Ignavibacteriales	Melioribacteraceae	Melioribacter	NA
ASV1312	0	0	0	4	0	Bacteria	Bacteroidetes	Ignavibacteria	Ignavibacteriales	Melioribacteraceae	Melioribacter	NA
ASV1313	0	6	0	0	0	Bacteria	Bacteroidetes	Ignavibacteria	Ignavibacteriales	PHOS-HE36	NA	NA
ASV1314	0	0	3	0	0	Bacteria	Bacteroidetes	Ignavibacteria	Ignavibacteriales	Ignavibacteriaceae	Ignavibacterium	NA
ASV1315	0	0	4	0	0	Bacteria	Bacteroidetes	Bacteroidia	Chitinophagales	Saprospiraceae	NA	NA
ASV1316	0	0	4	0	0	Bacteria	Bacteroidetes	Bacteroidia	Chitinophagales	Saprospiraceae	NA	NA
ASV1317	0	0	0	0	6	Bacteria	Gemmatimonadetes	BD2-11_terrestrial_group	NA	NA	NA	NA
ASV1318	0	0	2	0	0	Bacteria	Gemmatimonadetes	BD2-11_terrestrial_group	NA	NA	NA	NA
ASV1319	0	0	5	0	0	Bacteria	Proteobacteria	Deltaproteobacteria	Bradymonadales	Bradymonadaceae	NA	NA
ASV1320	2	0	0	0	0	Bacteria	Proteobacteria	Gammaproteobacteria	Beggiatoales	Beggiatoaceae	Thioflexothrix	NA
ASV1322	0	3	0	0	0	Bacteria	Proteobacteria	Deltaproteobacteria	Syntrophobacterales	Syntrophaceae	Smithella	NA
ASV1323	0	0	6	0	0	Bacteria	Lentisphaerae	Oligosphaeria	Oligosphaerales	NA	NA	NA
ASV1324	6	0	0	0	0	Bacteria	Patescibacteria	ABY1	Candidatus_Falkowbacteria	NA	NA	NA
ASV1325	2	0	0	0	0	Bacteria	Patescibacteria	ABY1	Candidatus_Falkowbacteria	NA	NA	NA
ASV1326	0	2	0	0	0	Bacteria	NA	NA	NA	NA	NA	NA
ASV1327	0	2	0	0	0	Bacteria	Firmicutes	Clostridia	Clostridiales	Family_XII	Fusibacter	NA
ASV1328	0	2	0	0	0	Bacteria	Firmicutes	Clostridia	Clostridiales	Ruminococcaceae	NA	NA
ASV1329	0	0	0	7	0	Bacteria	Halanaerobiaeota	Halanaerobiia	Halanaerobiales	Halanaerobiaceae	Halanaerobium	NA
ASV1330	0	2	0	0	0	Bacteria	Cyanobacteria	Oxyphotobacteria	Chloroplast	NA	NA	NA
ASV1331	0	2	0	0	0	Bacteria	Chloroflexi	KD4-96	NA	NA	NA	NA
ASV1332	0	7	0	0	0	Bacteria	Chloroflexi	Anaerolineae	Anaerolineales	Anaerolineaceae	NA	NA
ASV1333	0	3	0	0	0	Bacteria	Chloroflexi	Anaerolineae	Ardenticatenales	NA	NA	NA
ASV1334	0	2	0	0	0	Bacteria	Chloroflexi	Anaerolineae	Anaerolineales	Anaerolineaceae	NA	NA
ASV1335	0	0	7	0	0	Bacteria	Firmicutes	Clostridia	Clostridiales	Syntrophomonadaceae	NA	NA
ASV1336	0	0	0	0	8	Bacteria	Firmicutes	Clostridia	Clostridiales	Syntrophomonadaceae	NA	NA
ASV1337	0	0	0	3	0	Bacteria	Firmicutes	Clostridia	Clostridiales	Syntrophomonadaceae	NA	NA
ASV1338	0	2	0	0	0	Bacteria	TA06	NA	NA	NA	NA	NA
ASV1339	2	0	0	0	0	Bacteria	Bacteroidetes	Bacteroidia	Chitinophagales	37-13	NA	NA
ASV1340	0	0	4	0	0	Bacteria	Bacteroidetes	Bacteroidia	Flavobacteriales	Crocinitomicaceae	Crocinitomix	NA
ASV1341	0	0	0	3	0	Bacteria	Bacteroidetes	Bacteroidia	Bacteroidales	Marinilabiliaceae	Marinilabilia	NA
ASV1342	0	3	0	0	0	Bacteria	Epsilonbacteraeota	Campylobacteria	Campylobacterales	NA	NA	NA
ASV1343	5	0	0	0	0	Bacteria	Bacteroidetes	Bacteroidia	Chitinophagales	Chitinophagaceae	NA	NA
ASV1344	4	0	0	0	0	Bacteria	Bacteroidetes	Bacteroidia	Chitinophagales	Chitinophagaceae	Segetibacter	NA
ASV1345	1	0	0	0	0	Bacteria	Bacteroidetes	Bacteroidia	Chitinophagales	Chitinophagaceae	Segetibacter	NA
ASV1346	0	0	0	0	2	Bacteria	Planctomycetes	Planctomycetacia	Pirellulales	Pirellulaceae	NA	NA
ASV1347	0	3	0	0	0	Bacteria	Planctomycetes	Phycisphaerae	Tepidisphaerales	WD2101_soil_group	NA	NA
ASV1348	0	0	0	3	0	Bacteria	Proteobacteria	Alphaproteobacteria	Rhodobacterales	Rhodobacteraceae	Aquimixticola	NA
ASV1349	0	0	0	1	0	Bacteria	Proteobacteria	Gammaproteobacteria	Oceanospirillales	Halomonadaceae	Halomonas	NA
ASV1350	4	0	0	0	0	Bacteria	Kiritimatiellaeota	Kiritimatiellae	WCHB1-41	NA	NA	NA
ASV1351	0	0	0	3	0	Bacteria	Proteobacteria	Deltaproteobacteria	Desulfobacterales	Desulfobacteraceae	Desulfotignum	NA
ASV1352	0	0	0	0	10	Bacteria	Proteobacteria	Deltaproteobacteria	Desulfobacterales	Desulfobacteraceae	Desulfotignum	NA
ASV1353	0	0	0	13	0	Bacteria	Proteobacteria	Deltaproteobacteria	Desulfobacterales	Desulfobacteraceae	Desulfotignum	NA
ASV1354	0	0	0	10	0	Bacteria	Proteobacteria	Alphaproteobacteria	Rhodobacterales	Rhodobacteraceae	Roseovarius	NA
ASV1355	0	0	3	0	0	Bacteria	Proteobacteria	Alphaproteobacteria	Rhodobacterales	Rhodobacteraceae	Roseovarius	NA
ASV1356	0	0	0	0	6	Bacteria	Proteobacteria	Alphaproteobacteria	Rhodobacterales	Rhodobacteraceae	Roseovarius	NA
ASV1357	0	0	0	31	0	Bacteria	Proteobacteria	Alphaproteobacteria	Rhodobacterales	Rhodobacteraceae	Roseovarius	NA
ASV1358	0	0	0	0	17	Bacteria	Proteobacteria	Alphaproteobacteria	Rhodobacterales	Rhodobacteraceae	Roseovarius	NA
ASV1359	0	0	4	0	0	Bacteria	Proteobacteria	Alphaproteobacteria	Rhodobacterales	Rhodobacteraceae	Roseovarius	NA
ASV1360	0	0	0	6	0	Bacteria	Proteobacteria	Alphaproteobacteria	Rhodobacterales	Rhodobacteraceae	Roseovarius	NA
ASV1361	0	0	0	14	0	Bacteria	Proteobacteria	Alphaproteobacteria	Rhodobacterales	Rhodobacteraceae	Roseovarius	NA
ASV1362	0	0	0	7	0	Bacteria	Proteobacteria	Alphaproteobacteria	Rhodobacterales	Rhodobacteraceae	Roseovarius	NA
ASV1363	0	0	0	0	16	Bacteria	Proteobacteria	Alphaproteobacteria	Rhodobacterales	Rhodobacteraceae	Roseovarius	NA
ASV1364	0	2	0	0	0	Bacteria	Actinobacteria	Thermoleophilia	Gaiellales	NA	NA	NA
ASV1365	0	0	0	0	2	Bacteria	Epsilonbacteraeota	Campylobacteria	Campylobacterales	Rs-M59_termite_group	NA	NA
ASV1366	0	7	0	0	0	Bacteria	Bacteroidetes	Bacteroidia	Chitinophagales	Chitinophagaceae	Ferruginibacter	NA
ASV1367	5	0	0	0	0	Bacteria	Bacteroidetes	Bacteroidia	Chitinophagales	Chitinophagaceae	NA	NA
ASV1368	0	3	0	0	0	Bacteria	Chloroflexi	Dehalococcoidia	NA	NA	NA	NA
ASV1369	0	2	0	0	0	Bacteria	Actinobacteria	Thermoleophilia	Gaiellales	NA	NA	NA
ASV1370	0	0	0	0	2	Bacteria	Proteobacteria	Alphaproteobacteria	Tistrellales	Geminicoccaceae	Candidatus_Alysiosphaera	NA
ASV1371	0	0	0	2	0	Bacteria	Patescibacteria	Parcubacteria	NA	NA	NA	NA
ASV1372	0	0	0	3	0	Bacteria	Kiritimatiellaeota	Kiritimatiellae	NA	NA	NA	NA
ASV1373	0	2	0	0	0	Bacteria	Planctomycetes	Phycisphaerae	NA	NA	NA	NA
ASV1374	2	0	0	0	0	Bacteria	Patescibacteria	Microgenomatia	Candidatus_Shapirobacteria	NA	NA	NA
ASV1375	0	0	0	4	0	Bacteria	Bacteroidetes	Bacteroidia	Chitinophagales	Saprospiraceae	NA	NA
ASV1376	0	0	0	0	2	Bacteria	Latescibacteria	NA	NA	NA	NA	NA
ASV1377	14	0	0	0	0	Bacteria	Proteobacteria	Alphaproteobacteria	Rhodobacterales	Rhodobacteraceae	Rhodobaculum	claviforme
ASV1378	10	0	0	0	0	Bacteria	Proteobacteria	Alphaproteobacteria	Rhodobacterales	Rhodobacteraceae	Plastorhodobacter	NA
ASV1379	8	0	0	0	0	Bacteria	Proteobacteria	Alphaproteobacteria	Rhodobacterales	Rhodobacteraceae	Plastorhodobacter	NA
ASV1380	0	8	0	0	0	Bacteria	Proteobacteria	Alphaproteobacteria	Rhodospirillales	Rhodopirillaceae	Defluviicoccus	NA
ASV1381	0	0	5	0	0	Bacteria	Proteobacteria	Alphaproteobacteria	Rhizobiales	Rhizobiales_Incertae_Sedis	Bauldia	NA
ASV1382	0	3	0	0	0	Bacteria	Chloroflexi	Anaerolineae	SBR1031	NA	NA	NA
ASV1383	0	10	0	0	0	Bacteria	Chloroflexi	Anaerolineae	Anaerolineales	Anaerolineaceae	NA	NA
ASV1384	0	0	5	0	0	Bacteria	Chloroflexi	Anaerolineae	Anaerolineales	Anaerolineaceae	ADurb.Bin120	NA
ASV1385	0	0	5	0	0	Bacteria	Chloroflexi	Anaerolineae	Anaerolineales	Anaerolineaceae	ADurb.Bin120	NA
ASV1386	0	0	15	0	0	Bacteria	Actinobacteria	Nitriliruptoria	Nitriliruptorales	Nitriliruptoraceae	NA	NA
ASV1387	0	0	0	0	6	Bacteria	Actinobacteria	Nitriliruptoria	Nitriliruptorales	Nitriliruptoraceae	NA	NA
ASV1388	0	0	0	9	0	Bacteria	Actinobacteria	Nitriliruptoria	Nitriliruptorales	Nitriliruptoraceae	Egicoccus	NA
ASV1389	0	0	0	0	1	Bacteria	Actinobacteria	Nitriliruptoria	Nitriliruptorales	Nitriliruptoraceae	Egicoccus	NA
ASV1390	0	0	0	4	0	Bacteria	Epsilonbacteraeota	Campylobacteria	Campylobacterales	NA	NA	NA
ASV1391	0	0	0	0	3	Bacteria	Proteobacteria	Alphaproteobacteria	Rhizobiales	Amb-16S-1323	NA	NA
ASV1392	0	0	0	12	0	Bacteria	Proteobacteria	Gammaproteobacteria	Gammaproteobacteria_Incertae_Sedis	Unknown_Family	Wenzhouxiangella	NA
ASV1393	0	4	0	0	0	Bacteria	WS4	NA	NA	NA	NA	NA
ASV1394	11	0	0	0	0	Bacteria	Spirochaetes	Spirochaetia	Spirochaetales	Spirochaetaceae	NA	NA
ASV1395	0	0	0	0	4	Bacteria	Deinococcus-Thermus	Deinococci	Deinococcales	Trueperaceae	Truepera	NA
ASV1396	0	0	28	0	0	Bacteria	Deinococcus-Thermus	Deinococci	Deinococcales	Trueperaceae	Truepera	NA
ASV1397	0	0	3	0	0	Bacteria	Deinococcus-Thermus	Deinococci	Deinococcales	Trueperaceae	Truepera	NA
ASV1399	0	5	0	0	0	Bacteria	Proteobacteria	Deltaproteobacteria	Desulfobacterales	Desulfobulbaceae	Desulforhopalus	singaporensis
ASV1400	0	1	0	0	0	Bacteria	Proteobacteria	Gammaproteobacteria	Betaproteobacteriales	Burkholderiaceae	Mitsuaria	NA
ASV1401	0	1	0	0	0	Bacteria	Proteobacteria	Gammaproteobacteria	Betaproteobacteriales	Burkholderiaceae	Ideonella	NA
ASV1402	0	0	0	0	4	Bacteria	Proteobacteria	Gammaproteobacteria	Alteromonadales	Marinobacteraceae	Marinobacter	NA
ASV1403	0	0	0	0	1	Bacteria	Proteobacteria	Gammaproteobacteria	Oceanospirillales	Halomonadaceae	Halomonas	NA
ASV1404	9	0	0	0	0	Bacteria	Proteobacteria	Gammaproteobacteria	NA	NA	NA	NA
ASV1405	1	0	0	0	0	Bacteria	Proteobacteria	Gammaproteobacteria	Chromatiales	Chromatiaceae	Thiocapsa	NA
ASV1406	0	0	2	0	0	Bacteria	Proteobacteria	Gammaproteobacteria	NA	NA	NA	NA
ASV1407	0	0	0	2	0	Bacteria	Proteobacteria	Gammaproteobacteria	Halothiobacillales	Halothiobacillaceae	Halothiobacillus	NA
ASV1408	0	0	0	2	0	Bacteria	Proteobacteria	Gammaproteobacteria	Ectothiorhodospirales	Ectothiorhodospiraceae	Thioalkalivibrio	NA
ASV1409	0	0	0	1	0	Bacteria	Proteobacteria	Gammaproteobacteria	Ectothiorhodospirales	Ectothiorhodospiraceae	Thioalkalivibrio	NA
ASV1410	0	0	3	0	0	Bacteria	Proteobacteria	Deltaproteobacteria	Myxococcales	Polyangiaceae	Pajaroellobacter	NA
ASV1411	0	0	0	11	0	Bacteria	Actinobacteria	Nitriliruptoria	Nitriliruptorales	Nitriliruptoraceae	Nitriliruptor	NA
ASV1412	0	0	0	0	5	Bacteria	Actinobacteria	Nitriliruptoria	Nitriliruptorales	Nitriliruptoraceae	Egicoccus	NA
ASV1413	0	0	0	0	4	Bacteria	Halanaerobiaeota	Halanaerobiia	Halanaerobiales	Halanaerobiaceae	Halanaerobium	NA
ASV1414	0	2	0	0	0	Bacteria	Latescibacteria	Latescibacteria	Latescibacterales	Latescibacteraceae	NA	NA
ASV1420	0	0	2	0	0	Bacteria	Chloroflexi	Anaerolineae	SBR1031	NA	NA	NA
ASV1421	0	0	0	0	6	Bacteria	Proteobacteria	Alphaproteobacteria	Rhodobacterales	Rhodobacteraceae	NA	NA
ASV1422	0	0	0	6	0	Bacteria	Proteobacteria	Alphaproteobacteria	Rhodobacterales	Rhodobacteraceae	NA	NA
ASV1423	0	0	0	0	5	Bacteria	Proteobacteria	Alphaproteobacteria	Rhodobacterales	Rhodobacteraceae	Roseinatronobacter	NA
ASV1424	0	0	0	45	0	Bacteria	Proteobacteria	Alphaproteobacteria	Rhodobacterales	Rhodobacteraceae	NA	NA
ASV1425	0	0	0	4	0	Bacteria	Proteobacteria	Alphaproteobacteria	Rhodobacterales	Rhodobacteraceae	NA	NA
ASV1426	11	0	0	0	0	Bacteria	Proteobacteria	Alphaproteobacteria	Rhodobacterales	Rhodobacteraceae	Rhodobaculum	claviforme
ASV1427	0	0	0	10	0	Bacteria	Bacteroidetes	Bacteroidia	Flavobacteriales	Flavobacteriaceae	Salegentibacter	mishustinae
ASV1428	0	3	0	0	0	Bacteria	Bacteroidetes	Bacteroidia	Flavobacteriales	Flavobacteriaceae	Salegentibacter	NA
ASV1429	9	0	0	0	0	Bacteria	Proteobacteria	Gammaproteobacteria	Chromatiales	Chromatiaceae	Thioalkalicoccus	limnaeus
ASV1430	0	0	0	33	0	Bacteria	Bacteroidetes	Rhodothermia	Balneolales	Balneolaceae	NA	NA
ASV1431	0	0	0	12	0	Bacteria	Bacteroidetes	Rhodothermia	Balneolales	Balneolaceae	NA	NA
ASV1432	0	0	0	12	0	Bacteria	Bacteroidetes	Rhodothermia	Balneolales	Balneolaceae	NA	NA
ASV1433	0	0	0	0	5	Bacteria	Bacteroidetes	Rhodothermia	Balneolales	Balneolaceae	NA	NA
ASV1435	2	0	0	0	0	Bacteria	Proteobacteria	NA	NA	NA	NA	NA
ASV1454	0	0	0	23	0	Bacteria	Bacteroidetes	Rhodothermia	Balneolales	Balneolaceae	NA	NA
ASV1455	0	0	0	0	5	Bacteria	Bacteroidetes	Rhodothermia	Balneolales	Balneolaceae	NA	NA
ASV1456	0	0	0	0	25	Bacteria	Bacteroidetes	Rhodothermia	Balneolales	Balneolaceae	NA	NA
ASV1457	0	0	0	0	18	Bacteria	Bacteroidetes	Bacteroidia	Flavobacteriales	Flavobacteriaceae	Psychroflexus	NA
ASV1458	0	0	3	0	0	Bacteria	Bacteroidetes	Rhodothermia	Balneolales	Balneolaceae	NA	NA
ASV1459	0	0	0	0	1	Bacteria	Bacteroidetes	Rhodothermia	Balneolales	Balneolaceae	NA	NA
ASV1460	0	0	0	0	1	Bacteria	Bacteroidetes	Rhodothermia	Balneolales	Balneolaceae	NA	NA
ASV1461	0	0	0	80	0	Bacteria	Bacteroidetes	Rhodothermia	Balneolales	Balneolaceae	NA	NA
ASV1462	0	0	0	0	10	Bacteria	Bacteroidetes	Rhodothermia	Balneolales	Balneolaceae	NA	NA
ASV1463	0	0	0	1	0	Bacteria	Bacteroidetes	Rhodothermia	Balneolales	Balneolaceae	NA	NA
ASV1464	0	0	0	0	1	Bacteria	Bacteroidetes	Rhodothermia	Balneolales	Balneolaceae	Rhodohalobacter	NA
ASV1465	0	0	0	3	0	Bacteria	Bacteroidetes	Rhodothermia	Balneolales	Balneolaceae	NA	NA
ASV1466	0	0	0	1	0	Bacteria	Bacteroidetes	Rhodothermia	Balneolales	Balneolaceae	NA	NA
ASV1467	0	0	0	1	0	Bacteria	Bacteroidetes	Rhodothermia	Balneolales	Balneolaceae	NA	NA
ASV1468	0	0	0	2	0	Bacteria	Bacteroidetes	Rhodothermia	Balneolales	Balneolaceae	NA	NA
ASV1469	0	0	0	30	0	Bacteria	Bacteroidetes	Rhodothermia	Balneolales	Balneolaceae	NA	NA
ASV1470	0	0	0	30	0	Bacteria	Bacteroidetes	Rhodothermia	Balneolales	Balneolaceae	NA	NA
ASV1471	0	0	24	0	0	Bacteria	Bacteroidetes	Rhodothermia	Balneolales	Balneolaceae	NA	NA
ASV1472	0	0	0	1	0	Bacteria	Bacteroidetes	Rhodothermia	Balneolales	Balneolaceae	NA	NA
ASV1473	0	0	0	1	0	Bacteria	Bacteroidetes	Rhodothermia	Balneolales	Balneolaceae	NA	NA
ASV1474	0	0	0	1	0	Bacteria	Bacteroidetes	Rhodothermia	Balneolales	Balneolaceae	NA	NA
ASV1475	0	0	0	5	0	Bacteria	Bacteroidetes	Rhodothermia	Balneolales	Balneolaceae	NA	NA
ASV1476	0	0	0	3	0	Bacteria	Bacteroidetes	Rhodothermia	Balneolales	Balneolaceae	NA	NA
ASV1477	0	0	0	3	0	Bacteria	Bacteroidetes	Rhodothermia	Balneolales	Balneolaceae	NA	NA
ASV1478	0	0	0	0	2	Bacteria	Bacteroidetes	Rhodothermia	Balneolales	Balneolaceae	Rhodohalobacter	NA
ASV1479	0	0	2	0	0	Bacteria	Bacteroidetes	Rhodothermia	Balneolales	Balneolaceae	NA	NA
ASV1480	0	0	2	0	0	Bacteria	Bacteroidetes	Rhodothermia	Balneolales	Balneolaceae	NA	NA
ASV1481	0	0	0	0	34	Bacteria	Bacteroidetes	Rhodothermia	Balneolales	Balneolaceae	Rhodohalobacter	NA
ASV1482	0	0	3	0	0	Bacteria	Bacteroidetes	Rhodothermia	Balneolales	Balneolaceae	Rhodohalobacter	NA
ASV1483	0	0	0	0	2	Bacteria	Bacteroidetes	Rhodothermia	Balneolales	Balneolaceae	Rhodohalobacter	NA
ASV1484	0	0	7	0	0	Bacteria	Bacteroidetes	Rhodothermia	Balneolales	Balneolaceae	Rhodohalobacter	NA
ASV1485	0	0	0	0	58	Bacteria	Bacteroidetes	Rhodothermia	Balneolales	Balneolaceae	Rhodohalobacter	halophilus
ASV1486	0	0	35	0	0	Bacteria	Bacteroidetes	Rhodothermia	Balneolales	Balneolaceae	NA	NA
ASV1509	0	0	0	0	1	Bacteria	Proteobacteria	Gammaproteobacteria	NA	NA	NA	NA
ASV1510	0	0	2	0	0	Bacteria	Proteobacteria	Gammaproteobacteria	NA	NA	NA	NA
ASV1511	0	0	1	0	0	Bacteria	Proteobacteria	Alphaproteobacteria	Rhodobacterales	Rhodobacteraceae	NA	NA
ASV1512	0	0	1	0	0	Bacteria	Actinobacteria	Thermoleophilia	Solirubrobacterales	Solirubrobacteraceae	NA	NA
ASV1513	2	0	0	0	0	Bacteria	Firmicutes	Clostridia	Clostridiales	Ruminococcaceae	Ruminococcaceae_UCG-012	NA
ASV1514	1	0	0	0	0	Bacteria	Firmicutes	Clostridia	Clostridiales	Ruminococcaceae	NA	NA
ASV1515	1	0	0	0	0	Bacteria	Proteobacteria	Alphaproteobacteria	Rhodobacterales	Rhodobacteraceae	NA	NA
ASV1516	1	0	0	0	0	Bacteria	Proteobacteria	Alphaproteobacteria	Rhodobacterales	Rhodobacteraceae	NA	NA
ASV1517	0	0	0	1	0	Bacteria	Proteobacteria	Deltaproteobacteria	Desulfobacterales	Desulfobulbaceae	Desulfofustis	NA
ASV1518	0	0	0	1	0	Bacteria	Proteobacteria	Gammaproteobacteria	Cellvibrionales	Halieaceae	Chromatocurvus	NA
ASV1519	0	1	0	0	0	Bacteria	Proteobacteria	Alphaproteobacteria	NA	NA	NA	NA
ASV1520	0	0	0	1	0	Bacteria	Proteobacteria	Gammaproteobacteria	NA	NA	NA	NA
ASV1521	0	1	0	0	0	Bacteria	Proteobacteria	Gammaproteobacteria	Betaproteobacteriales	Burkholderiaceae	NA	NA
ASV1522	0	2	0	0	0	Bacteria	NA	NA	NA	NA	NA	NA
ASV1523	0	0	0	0	2	Bacteria	Proteobacteria	Deltaproteobacteria	Myxococcales	Haliangiaceae	Haliangium	NA
ASV1524	0	0	0	7	0	Archaea	Euryarchaeota	Halobacteria	Halobacteriales	Haloferacaceae	Halorubrum	NA
ASV1525	0	0	2	0	0	Archaea	Euryarchaeota	Halobacteria	Halobacteriales	Haloferacaceae	Haloparvum	NA
ASV1556	0	0	0	0	2	Bacteria	Spirochaetes	Spirochaetia	Spirochaetales	Spirochaetaceae	Spirochaeta_2	NA
ASV1557	0	0	0	7	0	Bacteria	Actinobacteria	Acidimicrobiia	Microtrichales	Ilumatobacteraceae	Ilumatobacter	NA
ASV1558	0	0	7	0	0	Bacteria	Actinobacteria	Acidimicrobiia	Actinomarinales	NA	NA	NA
ASV1559	0	0	3	0	0	Bacteria	Actinobacteria	Acidimicrobiia	IMCC26256	NA	NA	NA
ASV1560	4	0	0	0	0	Bacteria	Firmicutes	Clostridia	Clostridiales	Clostridiaceae_1	Proteiniclasticum	ruminis
ASV1561	1	0	0	0	0	Bacteria	Firmicutes	Clostridia	Clostridiales	Clostridiaceae_1	Proteiniclasticum	ruminis
ASV1562	6	0	0	0	0	Bacteria	Proteobacteria	Deltaproteobacteria	Desulfobacterales	Desulfobulbaceae	Desulfobulbus	NA
ASV1563	8	0	0	0	0	Bacteria	Proteobacteria	Deltaproteobacteria	Desulfobacterales	Desulfobacteraceae	Desulfonatronobacter	NA
ASV1564	0	0	0	7	0	Bacteria	Proteobacteria	Deltaproteobacteria	Desulfuromonadales	Desulfuromonadaceae	Desulfuromusa	NA
ASV1565	0	5	0	0	0	Bacteria	Actinobacteria	Acidimicrobiia	IMCC26256	NA	NA	NA
ASV1580	0	1	0	0	0	Bacteria	Proteobacteria	Gammaproteobacteria	Betaproteobacteriales	NA	NA	NA
ASV1581	0	16	0	0	0	Bacteria	Proteobacteria	Gammaproteobacteria	Betaproteobacteriales	Burkholderiaceae	Leptothrix	NA
ASV1582	0	3	0	0	0	Bacteria	Proteobacteria	Gammaproteobacteria	Betaproteobacteriales	Hydrogenophilaceae	Thiobacillus	thiophilus
ASV1583	0	1	0	0	0	Bacteria	Proteobacteria	Gammaproteobacteria	Betaproteobacteriales	Hydrogenophilaceae	Thiobacillus	thiophilus
ASV1601	0	0	0	4	0	Bacteria	Patescibacteria	Saccharimonadia	Saccharimonadales	NA	NA	NA
ASV1623	7	0	0	0	0	Bacteria	Proteobacteria	Deltaproteobacteria	Desulfobacterales	Desulfobacteraceae	Desulfobacter	postgatei
ASV1624	0	0	0	0	5	Bacteria	Proteobacteria	Alphaproteobacteria	Rhodospirillales	Rhodopirillaceae	Defluviicoccus	NA
ASV1625	0	0	11	0	0	Bacteria	Proteobacteria	Gammaproteobacteria	Oceanospirillales	Halomonadaceae	NA	NA
ASV1626	0	0	0	0	3	Bacteria	Actinobacteria	Actinobacteria	Micrococcales	Intrasporangiaceae	Janibacter	NA
ASV1627	0	0	0	0	2	Bacteria	Bacteroidetes	Rhodothermia	Balneolales	Balneolaceae	CK06-06-Mud-MAS4B-21	NA
ASV1628	0	0	0	0	4	Bacteria	Proteobacteria	Gammaproteobacteria	Oceanospirillales	Pseudohongiellaceae	Pseudohongiella	NA
ASV1632	0	0	3	0	0	Bacteria	Verrucomicrobia	Verrucomicrobiae	Verrucomicrobiales	Rubritaleaceae	Luteolibacter	NA
ASV1635	0	5	0	0	0	Bacteria	NA	NA	NA	NA	NA	NA
ASV1636	0	0	0	3	0	Bacteria	Deinococcus-Thermus	Deinococci	Deinococcales	Trueperaceae	Truepera	NA
ASV1637	0	0	0	17	0	Bacteria	Deinococcus-Thermus	Deinococci	Deinococcales	Trueperaceae	Truepera	NA
ASV1638	0	0	0	0	2	Bacteria	Deinococcus-Thermus	Deinococci	Deinococcales	Trueperaceae	Truepera	NA
ASV1639	0	0	0	3	0	Bacteria	NA	NA	NA	NA	NA	NA
ASV1640	11	0	0	0	0	Bacteria	Cyanobacteria	Oxyphotobacteria	Nostocales	NA	NA	NA
ASV1641	4	0	0	0	0	Bacteria	Cyanobacteria	Oxyphotobacteria	Nostocales	NA	NA	NA
ASV1642	2	0	0	0	0	Bacteria	Planctomycetes	Planctomycetacia	Planctomycetales	Rubinisphaeraceae	Rubinisphaera	NA
ASV1690	3	0	0	0	0	Bacteria	Kiritimatiellaeota	Kiritimatiellae	WCHB1-41	NA	NA	NA
ASV1691	0	3	0	0	0	Bacteria	Omnitrophicaeota	NA	NA	NA	NA	NA
ASV1794	0	0	0	6	0	Bacteria	Chloroflexi	Anaerolineae	Anaerolineales	Anaerolineaceae	ADurb.Bin120	NA
ASV1795	0	0	0	0	8	Bacteria	Chloroflexi	Anaerolineae	Anaerolineales	Anaerolineaceae	ADurb.Bin120	NA
ASV1796	0	0	6	0	0	Bacteria	Chloroflexi	Anaerolineae	Anaerolineales	Anaerolineaceae	ADurb.Bin120	NA
ASV1797	0	0	2	0	0	Bacteria	Proteobacteria	Deltaproteobacteria	Myxococcales	Haliangiaceae	Haliangium	NA
ASV1798	0	0	0	2	0	Bacteria	Proteobacteria	Deltaproteobacteria	Desulfobacterales	Desulfobacteraceae	Desulfotignum	NA
ASV1799	0	0	0	3	0	Bacteria	Proteobacteria	Deltaproteobacteria	Desulfobacterales	Desulfobacteraceae	Desulfotignum	NA
ASV1800	0	0	0	0	8	Bacteria	Proteobacteria	Deltaproteobacteria	Desulfobacterales	Desulfobacteraceae	Desulfotignum	NA
ASV1801	0	0	0	9	0	Bacteria	Proteobacteria	Deltaproteobacteria	Desulfobacterales	Desulfobacteraceae	Desulfotignum	NA
ASV1802	3	0	0	0	0	Bacteria	Proteobacteria	Alphaproteobacteria	Tistrellales	Geminicoccaceae	Candidatus_Alysiosphaera	NA
ASV1803	0	0	0	0	2	Bacteria	Firmicutes	Clostridia	Clostridiales	Peptostreptococcaceae	NA	NA
ASV1804	0	0	0	0	2	Bacteria	Firmicutes	Clostridia	Clostridiales	Peptostreptococcaceae	NA	NA
ASV1805	0	0	6	0	0	Bacteria	Firmicutes	Clostridia	Clostridiales	Clostridiaceae_2	Anoxynatronum	NA
ASV1806	0	5	0	0	0	Bacteria	Bacteroidetes	Ignavibacteria	Ignavibacteriales	PHOS-HE36	NA	NA
ASV1807	0	3	0	0	0	Bacteria	Bacteroidetes	Ignavibacteria	Ignavibacteriales	PHOS-HE36	NA	NA
ASV1808	2	0	0	0	0	Bacteria	Bacteroidetes	Bacteroidia	Bacteroidales	ML635J-40_aquatic_group	NA	NA
ASV1809	0	0	0	5	0	Bacteria	Bacteroidetes	Bacteroidia	Bacteroidales	ML635J-40_aquatic_group	NA	NA
ASV1810	9	0	0	0	0	Bacteria	Bacteroidetes	Bacteroidia	Bacteroidales	ML635J-40_aquatic_group	NA	NA
ASV1811	0	0	3	0	0	Bacteria	Bacteroidetes	Bacteroidia	Bacteroidales	ML635J-40_aquatic_group	NA	NA
ASV1812	4	0	0	0	0	Bacteria	Bacteroidetes	Bacteroidia	Sphingobacteriales	CMW-169	NA	NA
ASV1813	0	0	0	11	0	Bacteria	Bacteroidetes	Bacteroidia	Bacteroidales	Bacteroidetes_BD2-2	NA	NA
ASV1814	0	2	0	0	0	Bacteria	Bacteroidetes	Bacteroidia	Bacteroidales	Paludibacteraceae	Paludibacter	NA
ASV1815	0	0	14	0	0	Bacteria	Bacteroidetes	Bacteroidia	Bacteroidales	Prolixibacteraceae	Mariniphaga	NA
ASV1816	0	0	0	2	0	Bacteria	Bacteroidetes	Bacteroidia	Bacteroidales	Prolixibacteraceae	NA	NA
ASV1817	0	0	0	0	8	Bacteria	Bacteroidetes	Bacteroidia	Bacteroidales	Prolixibacteraceae	NA	NA
ASV1818	0	0	0	7	0	Bacteria	Bacteroidetes	Bacteroidia	Bacteroidales	Prolixibacteraceae	NA	NA
ASV1819	0	0	0	2	0	Bacteria	Bacteroidetes	Bacteroidia	Bacteroidales	ML635J-40_aquatic_group	NA	NA
ASV1820	6	0	0	0	0	Bacteria	Bacteroidetes	Bacteroidia	Bacteroidales	ML635J-40_aquatic_group	NA	NA
ASV1821	3	0	0	0	0	Bacteria	Bacteroidetes	Bacteroidia	Bacteroidales	ML635J-40_aquatic_group	NA	NA
ASV1822	0	0	0	15	0	Bacteria	Bacteroidetes	Bacteroidia	Flavobacteriales	Crocinitomicaceae	Brumimicrobium	NA
ASV1823	0	0	0	2	0	Bacteria	Bacteroidetes	Bacteroidia	Flavobacteriales	Crocinitomicaceae	Brumimicrobium	NA
ASV1824	21	0	0	0	0	Bacteria	Proteobacteria	Gammaproteobacteria	Betaproteobacteriales	Burkholderiaceae	NA	NA
ASV1825	0	0	10	0	0	Bacteria	Proteobacteria	Alphaproteobacteria	Rhodobacterales	Rhodobacteraceae	Loktanella	NA
ASV1826	5	0	0	0	0	Bacteria	Proteobacteria	Alphaproteobacteria	Sphingomonadales	Sphingomonadaceae	Polymorphobacter	NA
ASV1827	4	0	0	0	0	Bacteria	Proteobacteria	Alphaproteobacteria	Sphingomonadales	Sphingomonadaceae	Porphyrobacter	NA
ASV1828	0	2	0	0	0	Bacteria	Firmicutes	Clostridia	Clostridiales	Clostridiaceae_1	Clostridium_sensu_stricto_1	NA
ASV1829	4	0	0	0	0	Bacteria	Bacteroidetes	Bacteroidia	NA	NA	NA	NA
ASV1830	0	0	2	0	0	Bacteria	Bacteroidetes	Bacteroidia	Bacteroidales	Bacteroidetes_BD2-2	NA	NA
ASV1831	2	0	0	0	0	Bacteria	Patescibacteria	ABY1	Candidatus_Magasanikbacteria	NA	NA	NA
ASV1832	0	1	0	0	0	Bacteria	Chloroflexi	Anaerolineae	Anaerolineales	Anaerolineaceae	Anaerolinea	NA
ASV1833	4	0	0	0	0	Archaea	Euryarchaeota	Methanomicrobia	Methanomicrobiales	Methanocorpusculaceae	Methanocorpusculum	NA
ASV2177	0	0	0	1	0	Bacteria	Proteobacteria	Alphaproteobacteria	Rhodobacterales	Rhodobacteraceae	NA	NA
ASV2178	0	0	0	33	0	Bacteria	Proteobacteria	Alphaproteobacteria	Rhodobacterales	Rhodobacteraceae	Roseovarius	NA
ASV2179	0	0	18	0	0	Bacteria	Proteobacteria	Alphaproteobacteria	Rhodobacterales	Rhodobacteraceae	Roseovarius	NA
ASV2180	0	0	4	0	0	Bacteria	Proteobacteria	Alphaproteobacteria	Rhodobacterales	Rhodobacteraceae	Roseovarius	NA
ASV2181	0	0	0	0	16	Bacteria	Proteobacteria	Alphaproteobacteria	Rhodobacterales	Rhodobacteraceae	Roseovarius	NA
ASV2182	0	0	0	0	6	Bacteria	Proteobacteria	Alphaproteobacteria	Rhodobacterales	Rhodobacteraceae	Roseovarius	NA
ASV2183	0	0	0	18	0	Bacteria	Proteobacteria	Alphaproteobacteria	Rhodobacterales	Rhodobacteraceae	Roseovarius	NA
ASV2184	0	0	0	0	4	Bacteria	Proteobacteria	Alphaproteobacteria	Rhodobacterales	Rhodobacteraceae	Roseovarius	NA
ASV2203	2	0	0	0	0	Bacteria	Chloroflexi	Chloroflexia	Chloroflexales	Chloroflexaceae	NA	NA
ASV2204	9	0	0	0	0	Bacteria	Kiritimatiellaeota	Kiritimatiellae	WCHB1-41	NA	NA	NA
ASV2205	2	0	0	0	0	Bacteria	Patescibacteria	Parcubacteria	Candidatus_Moranbacteria	NA	NA	NA
ASV2206	2	0	0	0	0	Bacteria	Planctomycetes	vadinHA49	NA	NA	NA	NA
ASV2207	0	0	0	5	0	Bacteria	Actinobacteria	Nitriliruptoria	Nitriliruptorales	Nitriliruptoraceae	NA	NA
ASV2208	0	0	0	4	0	Bacteria	Actinobacteria	Nitriliruptoria	Nitriliruptorales	Nitriliruptoraceae	NA	NA
ASV2209	0	8	0	0	0	Bacteria	Actinobacteria	FFCH16263	NA	NA	NA	NA
ASV2210	0	0	0	0	7	Bacteria	Actinobacteria	Acidimicrobiia	Actinomarinales	NA	NA	NA
ASV2211	0	0	0	0	3	Bacteria	Tenericutes	Mollicutes	Izimaplasmatales	Izimaplasmataceae	NA	NA
ASV2212	0	0	5	0	0	Bacteria	Bacteroidetes	Bacteroidia	Cytophagales	Cyclobacteriaceae	Aquiflexum	NA
ASV2213	0	4	0	0	0	Bacteria	Bacteroidetes	Bacteroidia	Cytophagales	Cyclobacteriaceae	Algoriphagus	NA
ASV2214	0	0	0	7	0	Bacteria	Bacteroidetes	Bacteroidia	Flavobacteriales	Flavobacteriaceae	Psychroflexus	NA
ASV2215	9	0	0	0	0	Bacteria	Bacteroidetes	Bacteroidia	Flavobacteriales	Flavobacteriaceae	NA	NA
ASV2216	0	0	0	0	6	Bacteria	Bacteroidetes	Bacteroidia	Flavobacteriales	Flavobacteriaceae	Subsaxibacter	NA
ASV2217	0	0	4	0	0	Bacteria	Proteobacteria	Deltaproteobacteria	NA	NA	NA	NA
ASV2218	4	0	0	0	0	Bacteria	Firmicutes	Clostridia	Clostridiales	Ruminococcaceae	NA	NA
ASV2219	0	0	2	0	0	Bacteria	Patescibacteria	Gracilibacteria	Candidatus_Peribacteria	NA	NA	NA
ASV2353	0	0	0	4	0	Bacteria	Chloroflexi	Anaerolineae	Anaerolineales	Anaerolineaceae	ADurb.Bin120	NA
ASV2354	0	0	0	0	6	Bacteria	Chloroflexi	Anaerolineae	Anaerolineales	Anaerolineaceae	ADurb.Bin120	NA
ASV2355	0	0	0	5	0	Bacteria	Chloroflexi	Anaerolineae	Anaerolineales	Anaerolineaceae	ADurb.Bin120	NA
ASV2356	0	0	3	0	0	Bacteria	Proteobacteria	Alphaproteobacteria	Rickettsiales	Mitochondria	NA	NA
ASV2357	14	0	0	0	0	Bacteria	Bacteroidetes	Bacteroidia	Cytophagales	Microscillaceae	OLB12	NA
ASV2358	0	0	0	0	10	Bacteria	Bacteroidetes	Bacteroidia	Bacteroidales	ML635J-40_aquatic_group	NA	NA
ASV2359	0	0	6	0	0	Bacteria	Bacteroidetes	Bacteroidia	Bacteroidales	ML635J-40_aquatic_group	NA	NA
ASV2360	0	0	0	0	2	Bacteria	Bacteroidetes	Bacteroidia	Bacteroidales	ML635J-40_aquatic_group	NA	NA
ASV2361	0	0	0	5	0	Bacteria	Bacteroidetes	Bacteroidia	Bacteroidales	ML635J-40_aquatic_group	NA	NA
ASV2362	0	0	0	6	0	Bacteria	Bacteroidetes	Bacteroidia	Bacteroidales	ML635J-40_aquatic_group	NA	NA
ASV2363	0	0	0	0	1	Bacteria	Bacteroidetes	Bacteroidia	Bacteroidales	ML635J-40_aquatic_group	NA	NA
ASV2364	0	0	0	0	10	Bacteria	Bacteroidetes	Bacteroidia	Bacteroidales	ML635J-40_aquatic_group	NA	NA
ASV2365	5	0	0	0	0	Bacteria	Bacteroidetes	Bacteroidia	Bacteroidales	ML635J-40_aquatic_group	NA	NA
ASV2366	10	0	0	0	0	Bacteria	Bacteroidetes	Bacteroidia	Bacteroidales	ML635J-40_aquatic_group	NA	NA
ASV2367	9	0	0	0	0	Bacteria	Bacteroidetes	Bacteroidia	Bacteroidales	ML635J-40_aquatic_group	NA	NA
ASV2368	0	0	0	7	0	Bacteria	Bacteroidetes	Bacteroidia	Bacteroidales	ML635J-40_aquatic_group	NA	NA
ASV2369	2	0	0	0	0	Bacteria	Bacteroidetes	Bacteroidia	Bacteroidales	ML635J-40_aquatic_group	NA	NA
ASV2370	15	0	0	0	0	Bacteria	Bacteroidetes	Bacteroidia	Bacteroidales	ML635J-40_aquatic_group	NA	NA
ASV2371	4	0	0	0	0	Bacteria	Bacteroidetes	Bacteroidia	Bacteroidales	ML635J-40_aquatic_group	NA	NA
ASV2372	0	6	0	0	0	Bacteria	Bacteroidetes	Bacteroidia	Cytophagales	Cyclobacteriaceae	Algoriphagus	NA
ASV2373	0	3	0	0	0	Bacteria	Bacteroidetes	Bacteroidia	Cytophagales	Cyclobacteriaceae	Algoriphagus	NA
ASV2374	0	0	12	0	0	Bacteria	Bacteroidetes	Bacteroidia	Chitinophagales	Saprospiraceae	NA	NA
ASV2375	0	0	1	0	0	Bacteria	Bacteroidetes	Bacteroidia	Chitinophagales	Saprospiraceae	NA	NA
ASV2376	4	0	0	0	0	Bacteria	Kiritimatiellaeota	Kiritimatiellae	WCHB1-41	NA	NA	NA
ASV2377	0	0	2	0	0	Bacteria	Kiritimatiellaeota	Kiritimatiellae	WCHB1-41	NA	NA	NA
ASV2378	0	0	0	0	3	Bacteria	Bacteroidetes	Bacteroidia	Sphingobacteriales	Lentimicrobiaceae	NA	NA
ASV2379	0	10	0	0	0	Bacteria	Bacteroidetes	Bacteroidia	Sphingobacteriales	Lentimicrobiaceae	NA	NA
ASV2380	5	0	0	0	0	Bacteria	Bacteroidetes	Bacteroidia	Bacteroidales	Marinilabiliaceae	NA	NA
ASV2381	0	1	0	0	0	Bacteria	Bacteroidetes	Bacteroidia	Bacteroidales	Bacteroidetes_vadinHA17	NA	NA
ASV2382	11	0	0	0	0	Bacteria	Bacteroidetes	Bacteroidia	Flavobacteriales	Flavobacteriaceae	Flavobacterium	NA
ASV2383	0	0	0	2	0	Bacteria	Bacteroidetes	Bacteroidia	Flavobacteriales	Flavobacteriaceae	NS2b_marine_group	NA
ASV2384	2	0	0	0	0	Bacteria	Spirochaetes	Spirochaetia	Spirochaetales	Spirochaetaceae	Spirochaeta_2	NA
ASV2385	1	0	0	0	0	Bacteria	Bacteroidetes	Bacteroidia	Chitinophagales	Chitinophagaceae	NA	NA
ASV2386	1	0	0	0	0	Bacteria	Bacteroidetes	Bacteroidia	NA	NA	NA	NA
ASV2387	8	0	0	0	0	Bacteria	Spirochaetes	Spirochaetia	Spirochaetales	Spirochaetaceae	Treponema	NA
ASV2388	0	0	2	0	0	Bacteria	NA	NA	NA	NA	NA	NA
ASV2389	0	3	0	0	0	Bacteria	Chloroflexi	SHA-26	NA	NA	NA	NA
ASV2390	0	4	0	0	0	Bacteria	Planctomycetes	Phycisphaerae	Tepidisphaerales	WD2101_soil_group	NA	NA
ASV2391	0	18	0	0	0	Bacteria	NA	NA	NA	NA	NA	NA
ASV2392	0	0	6	0	0	Bacteria	Cyanobacteria	Oxyphotobacteria	Chloroplast	NA	NA	NA
ASV2393	0	0	1	0	0	Bacteria	Proteobacteria	Deltaproteobacteria	NA	NA	NA	NA
ASV2394	3	0	0	0	0	Bacteria	Proteobacteria	Gammaproteobacteria	Betaproteobacteriales	Burkholderiaceae	Xenophilus	NA
ASV2395	0	0	0	7	0	Bacteria	Firmicutes	Clostridia	Clostridiales	Peptostreptococcaceae	NA	NA
ASV2396	0	0	0	0	14	Bacteria	Actinobacteria	Nitriliruptoria	Nitriliruptorales	Nitriliruptoraceae	NA	NA
ASV2397	0	0	3	0	0	Bacteria	Firmicutes	Clostridia	Clostridiales	NA	NA	NA
ASV2398	0	0	5	0	0	Bacteria	Firmicutes	Clostridia	Clostridiales	Clostridiaceae_2	Anoxynatronum	NA
ASV2399	0	0	2	0	0	Bacteria	Firmicutes	Clostridia	Clostridiales	Clostridiaceae_2	Anoxynatronum	NA
ASV2400	15	0	0	0	0	Bacteria	NA	NA	NA	NA	NA	NA
ASV2401	0	0	10	0	0	Bacteria	Gemmatimonadetes	NA	NA	NA	NA	NA
ASV2402	0	0	3	0	0	Bacteria	Acidobacteria	Thermoanaerobaculia	Thermoanaerobaculales	Thermoanaerobaculaceae	Subgroup_10	NA
ASV2403	2	0	0	0	0	Bacteria	Planctomycetes	Phycisphaerae	Tepidisphaerales	WD2101_soil_group	NA	NA
ASV2404	0	0	1	0	0	Bacteria	Proteobacteria	Deltaproteobacteria	Desulfobacterales	Desulfobacteraceae	Desulfotignum	NA
ASV2405	0	0	0	1	0	Bacteria	Proteobacteria	Deltaproteobacteria	Desulfobacterales	Desulfobacteraceae	Desulfotignum	NA
ASV2406	0	0	0	1	0	Bacteria	Proteobacteria	Deltaproteobacteria	Desulfobacterales	Desulfobacteraceae	Desulfotignum	NA
ASV2407	0	0	0	3	0	Bacteria	Proteobacteria	Deltaproteobacteria	Desulfobacterales	Desulfobacteraceae	Desulfotignum	NA
ASV2408	0	0	0	0	13	Bacteria	Proteobacteria	Deltaproteobacteria	Desulfobacterales	Desulfobacteraceae	Desulfobacter	NA
ASV2409	0	0	0	4	0	Bacteria	Proteobacteria	Deltaproteobacteria	Desulfobacterales	Desulfobacteraceae	NA	NA
ASV2410	0	0	0	0	15	Bacteria	Proteobacteria	Deltaproteobacteria	Desulfobacterales	Desulfobacteraceae	Desulfobacter	NA
ASV2411	0	0	0	4	0	Bacteria	Proteobacteria	Deltaproteobacteria	Desulfobacterales	Desulfobacteraceae	Desulfobacter	NA
ASV2412	11	0	0	0	0	Bacteria	Firmicutes	Clostridia	Clostridiales	NA	NA	NA
ASV2413	1	0	0	0	0	Bacteria	Firmicutes	Clostridia	Clostridiales	Ruminococcaceae	NA	NA
ASV2414	0	0	1	0	0	Bacteria	Proteobacteria	Alphaproteobacteria	NA	NA	NA	NA
ASV2415	0	0	1	0	0	Bacteria	Cyanobacteria	Oxyphotobacteria	Chloroplast	NA	NA	NA
ASV2416	16	0	0	0	0	Bacteria	Cyanobacteria	Oxyphotobacteria	Chloroplast	NA	NA	NA
ASV2417	21	0	0	0	0	Bacteria	Cyanobacteria	Oxyphotobacteria	Chloroplast	NA	NA	NA
ASV2418	6	0	0	0	0	Bacteria	Cyanobacteria	Oxyphotobacteria	Chloroplast	NA	NA	NA
ASV2419	47	0	0	0	0	Bacteria	Cyanobacteria	Oxyphotobacteria	Nostocales	Coleofasciculaceae	Caldora_VP642b	NA
ASV2420	3	0	0	0	0	Bacteria	Cyanobacteria	Oxyphotobacteria	Chloroplast	NA	NA	NA
ASV2421	0	0	0	6	0	Bacteria	Verrucomicrobia	Verrucomicrobiae	Verrucomicrobiales	Rubritaleaceae	Haloferula	NA
ASV2422	0	0	0	3	0	Bacteria	Verrucomicrobia	Verrucomicrobiae	Verrucomicrobiales	Rubritaleaceae	Haloferula	NA
ASV2423	0	0	0	2	0	Bacteria	Verrucomicrobia	Verrucomicrobiae	Verrucomicrobiales	DEV007	NA	NA
ASV2424	0	0	0	2	0	Bacteria	WS1	NA	NA	NA	NA	NA
ASV2425	0	3	0	0	0	Bacteria	Chloroflexi	KD4-96	NA	NA	NA	NA
ASV2426	0	0	3	0	0	Bacteria	Chloroflexi	KD4-96	NA	NA	NA	NA
ASV2427	7	0	0	0	0	Bacteria	Proteobacteria	Gammaproteobacteria	Chromatiales	Chromatiaceae	Thiocapsa	NA
ASV2428	0	0	0	0	3	Bacteria	Epsilonbacteraeota	Campylobacteria	Campylobacterales	Thiovulaceae	NA	NA
ASV2429	0	3	0	0	0	Bacteria	Firmicutes	Clostridia	Clostridiales	Christensenellaceae	Christensenellaceae_R-7_group	NA
ASV2430	0	3	0	0	0	Bacteria	Planctomycetes	Planctomycetacia	Pirellulales	Pirellulaceae	Pirellula	NA
ASV2431	0	0	3	0	0	Bacteria	Planctomycetes	Planctomycetacia	Pirellulales	Pirellulaceae	NA	NA
ASV2432	0	0	7	0	0	Bacteria	Bacteroidetes	Rhodothermia	Balneolales	Balneolaceae	Gracilimonas	NA
ASV2433	0	0	0	12	0	Bacteria	Proteobacteria	Alphaproteobacteria	Rhodobacterales	Rhodobacteraceae	Roseovarius	NA
ASV2434	0	0	13	0	0	Bacteria	Proteobacteria	Alphaproteobacteria	Rhodobacterales	Rhodobacteraceae	Roseovarius	NA
ASV2435	0	0	0	17	0	Bacteria	Proteobacteria	Alphaproteobacteria	Rhodobacterales	Rhodobacteraceae	Roseovarius	NA
ASV2436	0	0	1	0	0	Bacteria	Proteobacteria	Alphaproteobacteria	Rhodobacterales	Rhodobacteraceae	Roseovarius	NA
ASV2437	0	0	0	0	5	Bacteria	Proteobacteria	Alphaproteobacteria	Rhodobacterales	Rhodobacteraceae	Roseovarius	NA
ASV2438	0	0	0	0	7	Bacteria	Proteobacteria	Alphaproteobacteria	Rhodobacterales	Rhodobacteraceae	Roseovarius	NA
ASV2439	0	0	0	15	0	Bacteria	Proteobacteria	Alphaproteobacteria	Rhodobacterales	Rhodobacteraceae	Roseovarius	NA
ASV2440	0	0	0	16	0	Bacteria	Proteobacteria	Alphaproteobacteria	Rhodobacterales	Rhodobacteraceae	Roseovarius	NA
ASV2441	0	0	0	0	21	Bacteria	Proteobacteria	Alphaproteobacteria	Rhodobacterales	Rhodobacteraceae	Roseovarius	NA
ASV2442	0	0	0	1	0	Bacteria	Proteobacteria	Alphaproteobacteria	Rhodobacterales	Rhodobacteraceae	Roseovarius	NA
ASV2443	0	0	0	0	7	Bacteria	Proteobacteria	Gammaproteobacteria	Alteromonadales	Marinobacteraceae	Marinobacter	NA
ASV2444	0	0	0	0	12	Bacteria	Proteobacteria	Gammaproteobacteria	Alteromonadales	Marinobacteraceae	Marinobacter	maritimus
ASV2445	0	0	0	0	2	Bacteria	Proteobacteria	Gammaproteobacteria	Alteromonadales	Marinobacteraceae	Marinobacter	maritimus
ASV2446	0	0	0	4	0	Bacteria	Chloroflexi	Anaerolineae	Ardenticatenales	NA	NA	NA
ASV2447	0	0	0	3	0	Bacteria	Bacteroidetes	Bacteroidia	Cytophagales	Spirosomaceae	NA	NA
ASV2448	0	0	0	0	6	Bacteria	Actinobacteria	Nitriliruptoria	Nitriliruptorales	Nitriliruptoraceae	Egicoccus	NA
ASV2449	0	0	0	4	0	Bacteria	Actinobacteria	Nitriliruptoria	Nitriliruptorales	Nitriliruptoraceae	NA	NA
ASV2450	0	0	0	1	0	Bacteria	Actinobacteria	Nitriliruptoria	Nitriliruptorales	Nitriliruptoraceae	NA	NA
ASV2460	0	3	0	0	0	Bacteria	Patescibacteria	ABY1	Candidatus_Falkowbacteria	NA	NA	NA
ASV2461	0	0	0	0	3	Bacteria	Patescibacteria	ABY1	NA	NA	NA	NA
ASV2471	0	0	0	3	0	Bacteria	Firmicutes	Clostridia	Clostridiales	Clostridiales_Incertae_Sedis	Dethiosulfatibacter	NA
ASV2477	0	0	8	0	0	Bacteria	Bacteroidetes	Bacteroidia	Bacteroidales	ML635J-40_aquatic_group	NA	NA
ASV2478	0	0	3	0	0	Bacteria	Bacteroidetes	Bacteroidia	Bacteroidales	Bacteroidetes_BD2-2	NA	NA
ASV2479	0	0	0	3	0	Bacteria	Bacteroidetes	Bacteroidia	Bacteroidales	ML635J-40_aquatic_group	NA	NA
ASV2525	4	0	0	0	0	Bacteria	Patescibacteria	Parcubacteria	Candidatus_Kaiserbacteria	NA	NA	NA
ASV2546	0	3	0	0	0	Archaea	Euryarchaeota	Methanomicrobia	Methanomicrobiales	Methanoregulaceae	Methanosphaerula	NA
ASV2581	0	2	0	0	0	Bacteria	Caldiserica	Caldisericia	Caldisericales	WCHB1-02	NA	NA
ASV2582	0	0	0	0	2	Bacteria	Patescibacteria	Parcubacteria	NA	NA	NA	NA
ASV2747	0	3	0	0	0	Archaea	NA	NA	NA	NA	NA	NA
ASV2750	0	0	0	2	0	Archaea	Nanoarchaeaeota	Woesearchaeia	NA	NA	NA	NA
ASV2751	0	0	0	0	4	Bacteria	Actinobacteria	Actinobacteria	Micrococcales	Microbacteriaceae	SV1-3	NA
ASV2752	0	0	0	0	2	Bacteria	Firmicutes	Clostridia	NA	NA	NA	NA
ASV2753	0	0	7	0	0	Bacteria	Proteobacteria	Alphaproteobacteria	Tistrellales	Geminicoccaceae	Candidatus_Alysiosphaera	NA
ASV2754	0	0	0	6	0	Bacteria	Proteobacteria	Alphaproteobacteria	Tistrellales	Geminicoccaceae	Candidatus_Alysiosphaera	NA
ASV2755	0	0	19	0	0	Bacteria	Proteobacteria	Deltaproteobacteria	Desulfobacterales	Desulfobacteraceae	NA	NA
ASV2756	0	0	0	0	2	Bacteria	Proteobacteria	Deltaproteobacteria	Bdellovibrionales	Bacteriovoracaceae	Peredibacter	NA
ASV2757	5	0	0	0	0	Bacteria	Bacteroidetes	Bacteroidia	Cytophagales	Cyclobacteriaceae	NA	NA
ASV2758	5	0	0	0	0	Bacteria	Spirochaetes	Spirochaetia	Spirochaetales	Spirochaetaceae	NA	NA
ASV2759	2	0	0	0	0	Bacteria	Verrucomicrobia	Verrucomicrobiae	Verrucomicrobiales	Verrucomicrobiaceae	Prosthecobacter	NA
ASV2760	0	0	2	0	0	Bacteria	Bacteroidetes	Ignavibacteria	Ignavibacteriales	Melioribacteraceae	IheB3-7	NA
ASV2761	0	0	0	2	0	Bacteria	NA	NA	NA	NA	NA	NA
ASV2885	3	0	0	0	0	Bacteria	Patescibacteria	Gracilibacteria	NA	NA	NA	NA
ASV3073	0	0	23	0	0	Bacteria	Gemmatimonadetes	BD2-11_terrestrial_group	NA	NA	NA	NA
ASV3074	0	17	0	0	0	Bacteria	Bacteroidetes	Ignavibacteria	Ignavibacteriales	LD-RB-34	NA	NA
ASV3075	0	0	5	0	0	Bacteria	Bacteroidetes	Ignavibacteria	Ignavibacteriales	Ignavibacteriaceae	Ignavibacterium	NA
ASV3076	0	0	0	7	0	Bacteria	Firmicutes	Clostridia	Clostridiales	Clostridiaceae_2	Anoxynatronum	NA
ASV3077	0	0	0	3	0	Bacteria	Patescibacteria	NA	NA	NA	NA	NA
ASV3078	5	0	0	0	0	Bacteria	Planctomycetes	Planctomycetacia	Pirellulales	Pirellulaceae	Rhodopirellula	NA
ASV3079	0	0	3	0	0	Bacteria	Planctomycetes	Planctomycetacia	Pirellulales	Pirellulaceae	NA	NA
ASV3080	0	2	0	0	0	Bacteria	Planctomycetes	vadinHA49	NA	NA	NA	NA
ASV3081	3	0	0	0	0	Bacteria	Bacteroidetes	Bacteroidia	NA	NA	NA	NA
ASV3082	6	0	0	0	0	Bacteria	Firmicutes	Clostridia	Clostridiales	Syntrophomonadaceae	NA	NA
ASV3083	0	0	6	0	0	Bacteria	Acidobacteria	Holophagae	Subgroup_7	NA	NA	NA
ASV3084	19	0	0	0	0	Bacteria	Proteobacteria	Deltaproteobacteria	Desulfovibrionales	Desulfomicrobiaceae	Desulfomicrobium	NA
ASV3085	0	0	0	7	0	Bacteria	Proteobacteria	Deltaproteobacteria	Desulfobacterales	Desulfobulbaceae	NA	NA
ASV3086	0	0	18	0	0	Bacteria	Proteobacteria	Deltaproteobacteria	Desulfobacterales	Desulfobacteraceae	Desulfosarcina	NA
ASV3087	7	0	0	0	0	Bacteria	Proteobacteria	Deltaproteobacteria	Desulfobacterales	Desulfobacteraceae	NA	NA
ASV3088	2	0	0	0	0	Bacteria	Firmicutes	Clostridia	Thermoanaerobacterales	SRB2	NA	NA
ASV3091	0	0	0	2	0	Bacteria	Lentisphaerae	Oligosphaeria	SS1-B-02-17	NA	NA	NA
ASV3093	3	0	0	0	0	Bacteria	NA	NA	NA	NA	NA	NA
ASV3094	0	4	0	0	0	Bacteria	Verrucomicrobia	Verrucomicrobiae	Pedosphaerales	Pedosphaeraceae	NA	NA
ASV3096	0	0	0	3	0	Bacteria	NA	NA	NA	NA	NA	NA
ASV3097	0	0	0	5	0	Bacteria	Verrucomicrobia	Verrucomicrobiae	Opitutales	Puniceicoccaceae	Lentimonas	NA
ASV3098	0	0	0	0	3	Bacteria	Verrucomicrobia	Verrucomicrobiae	Opitutales	NA	NA	NA
ASV3099	0	0	0	5	0	Bacteria	Actinobacteria	NA	NA	NA	NA	NA
ASV3100	0	0	10	0	0	Bacteria	Actinobacteria	Actinobacteria	Corynebacteriales	NA	NA	NA
ASV3101	0	3	0	0	0	Bacteria	Actinobacteria	Actinobacteria	Micrococcales	NA	NA	NA
ASV3102	6	0	0	0	0	Bacteria	Actinobacteria	Actinobacteria	Micrococcales	Microbacteriaceae	Yonghaparkia	alkaliphila
ASV3103	0	0	0	0	7	Bacteria	Actinobacteria	Acidimicrobiia	Actinomarinales	NA	NA	NA
ASV3104	0	0	0	0	3	Bacteria	NA	NA	NA	NA	NA	NA
ASV3106	0	14	0	0	0	Bacteria	Proteobacteria	Gammaproteobacteria	Xanthomonadales	Rhodanobacteraceae	NA	NA
ASV3107	83	0	0	0	0	Bacteria	Proteobacteria	Gammaproteobacteria	NA	NA	NA	NA
ASV3108	2	0	0	0	0	Bacteria	Proteobacteria	Gammaproteobacteria	NA	NA	NA	NA
ASV3109	30	0	0	0	0	Bacteria	Proteobacteria	Gammaproteobacteria	Betaproteobacteriales	Burkholderiaceae	NA	NA
ASV3110	0	41	0	0	0	Bacteria	Proteobacteria	Gammaproteobacteria	Betaproteobacteriales	Hydrogenophilaceae	Thiobacillus	NA
ASV3111	0	13	0	0	0	Bacteria	Proteobacteria	Gammaproteobacteria	Betaproteobacteriales	Hydrogenophilaceae	Thiobacillus	NA
ASV3113	0	0	0	3	0	Bacteria	Proteobacteria	Gammaproteobacteria	Oceanospirillales	Saccharospirillaceae	Litoribrevibacter	NA
ASV3114	10	0	0	0	0	Bacteria	Proteobacteria	Gammaproteobacteria	Chromatiales	Chromatiaceae	Thiocapsa	NA
ASV3115	13	0	0	0	0	Bacteria	Proteobacteria	Alphaproteobacteria	Sphingomonadales	Sphingomonadaceae	NA	NA
ASV3116	0	0	0	0	2	Bacteria	NA	NA	NA	NA	NA	NA
ASV3117	0	0	0	2	0	Bacteria	NA	NA	NA	NA	NA	NA
ASV3118	0	0	9	0	0	Bacteria	Proteobacteria	Alphaproteobacteria	NA	NA	NA	NA
ASV3119	0	0	0	0	4	Bacteria	Proteobacteria	Deltaproteobacteria	Bdellovibrionales	Bacteriovoracaceae	NA	NA
ASV3120	0	0	6	0	0	Bacteria	Proteobacteria	Alphaproteobacteria	Rhodospirillales	Rhodopirillaceae	Defluviicoccus	NA
ASV3121	0	0	0	18	0	Bacteria	Proteobacteria	Alphaproteobacteria	Rhodobacterales	Rhodobacteraceae	Roseinatronobacter	NA
ASV3122	0	0	0	37	0	Bacteria	Proteobacteria	Alphaproteobacteria	Rhodobacterales	Rhodobacteraceae	Roseovarius	NA
ASV3123	0	0	0	27	0	Bacteria	Proteobacteria	Alphaproteobacteria	Rhodobacterales	Rhodobacteraceae	NA	NA
ASV3124	0	0	0	0	28	Bacteria	Proteobacteria	Alphaproteobacteria	Rhodobacterales	Rhodobacteraceae	NA	NA
ASV3125	0	0	0	5	0	Bacteria	Proteobacteria	Alphaproteobacteria	Rhodobacterales	Rhodobacteraceae	NA	NA
ASV3126	0	0	5	0	0	Bacteria	Proteobacteria	Alphaproteobacteria	Rhodobacterales	Rhodobacteraceae	NA	NA
ASV3127	0	0	0	0	8	Bacteria	Proteobacteria	Alphaproteobacteria	Rhodobacterales	Rhodobacteraceae	NA	NA
ASV3128	0	0	0	5	0	Bacteria	Proteobacteria	Alphaproteobacteria	Rhodobacterales	Rhodobacteraceae	Roseovarius	NA
ASV3129	0	0	0	17	0	Bacteria	Proteobacteria	Alphaproteobacteria	Rhodobacterales	Rhodobacteraceae	Roseovarius	NA
ASV3130	0	0	0	6	0	Bacteria	Epsilonbacteraeota	Campylobacteria	Campylobacterales	Thiovulaceae	NA	NA
ASV3131	0	2	0	0	0	Bacteria	Epsilonbacteraeota	Campylobacteria	Campylobacterales	Campylobacterales_Incertae_Sedis	Thiofractor	NA
ASV3132	0	9	0	0	0	Bacteria	Chloroflexi	Anaerolineae	Anaerolineales	Anaerolineaceae	UTCFX1	NA
ASV3133	0	9	0	0	0	Bacteria	Chloroflexi	Anaerolineae	Anaerolineales	Anaerolineaceae	NA	NA
ASV3134	0	0	0	6	0	Bacteria	Halanaerobiaeota	Halanaerobiia	Halanaerobiales	Halanaerobiaceae	Halanaerobium	NA
ASV3135	0	3	0	0	0	Archaea	NA	NA	NA	NA	NA	NA
ASV3136	0	0	0	0	4	Bacteria	Patescibacteria	Saccharimonadia	Saccharimonadales	NA	NA	NA
ASV3137	2	0	0	0	0	Bacteria	Patescibacteria	ABY1	Candidatus_Kerfeldbacteria	NA	NA	NA
ASV3138	0	0	0	0	2	Bacteria	Firmicutes	Clostridia	Clostridiales	Ruminococcaceae	NA	NA
ASV3139	0	0	3	0	0	Bacteria	Hydrogenedentes	Hydrogenedentia	Hydrogenedentiales	Hydrogenedensaceae	NA	NA
ASV3140	0	5	0	0	0	Bacteria	Spirochaetes	Spirochaetia	Spirochaetales	Spirochaetaceae	Sediminispirochaeta	NA
ASV3141	0	6	0	0	0	Bacteria	Spirochaetes	Spirochaetia	Spirochaetales	Spirochaetaceae	NA	NA
ASV3142	0	0	0	5	0	Bacteria	Spirochaetes	Spirochaetia	Spirochaetales	Spirochaetaceae	NA	NA
ASV3143	0	0	0	0	4	Bacteria	Spirochaetes	Spirochaetia	Spirochaetales	Spirochaetaceae	Alkalispirochaeta	NA
ASV3144	0	3	0	0	0	Bacteria	NA	NA	NA	NA	NA	NA
ASV3145	0	0	0	2	0	Bacteria	NA	NA	NA	NA	NA	NA
ASV3146	0	0	0	4	0	Bacteria	Proteobacteria	Deltaproteobacteria	Desulfuromonadales	Geobacteraceae	NA	NA
ASV3147	0	0	0	1	0	Bacteria	NA	NA	NA	NA	NA	NA
ASV3148	3	0	0	0	0	Bacteria	Gemmatimonadetes	Gemmatimonadetes	Gemmatimonadales	Gemmatimonadaceae	NA	NA
ASV3149	2	0	0	0	0	Bacteria	Gemmatimonadetes	Gemmatimonadetes	Gemmatimonadales	Gemmatimonadaceae	NA	NA
ASV3150	10	0	0	0	0	Bacteria	Gemmatimonadetes	Gemmatimonadetes	Gemmatimonadales	Gemmatimonadaceae	Gemmatimonas	NA
ASV3151	0	5	0	0	0	Bacteria	Gemmatimonadetes	Gemmatimonadetes	Gemmatimonadales	Gemmatimonadaceae	Gemmatimonas	NA
ASV3152	0	0	0	0	16	Bacteria	Gemmatimonadetes	BD2-11_terrestrial_group	NA	NA	NA	NA
ASV3153	0	0	0	4	0	Bacteria	NA	NA	NA	NA	NA	NA
ASV3154	0	24	0	0	0	Bacteria	Proteobacteria	Deltaproteobacteria	Desulfobacterales	Desulfobacteraceae	NA	NA
ASV3155	0	0	0	3	0	Bacteria	Proteobacteria	Deltaproteobacteria	Desulfobacterales	Desulfobacteraceae	NA	NA
ASV3156	0	1	0	0	0	Bacteria	Proteobacteria	Deltaproteobacteria	Desulfobacterales	Desulfobacteraceae	NA	NA
ASV3157	0	7	0	0	0	Bacteria	NA	NA	NA	NA	NA	NA
ASV3158	0	2	0	0	0	Bacteria	NA	NA	NA	NA	NA	NA
ASV3159	0	0	0	3	0	Bacteria	NA	NA	NA	NA	NA	NA
ASV3160	7	0	0	0	0	Bacteria	NA	NA	NA	NA	NA	NA
ASV3161	0	0	0	5	0	Bacteria	NA	NA	NA	NA	NA	NA
ASV3162	4	0	0	0	0	Bacteria	Bacteroidetes	Bacteroidia	NA	NA	NA	NA
ASV3164	0	0	4	0	0	Bacteria	NA	NA	NA	NA	NA	NA
ASV3165	0	0	0	0	3	Bacteria	NA	NA	NA	NA	NA	NA
ASV3166	0	0	2	0	0	Bacteria	Proteobacteria	NA	NA	NA	NA	NA
ASV3174	0	0	0	1	0	Bacteria	Deinococcus-Thermus	Deinococci	Deinococcales	Trueperaceae	Truepera	NA
ASV3175	0	0	0	0	1	Bacteria	Deinococcus-Thermus	Deinococci	Deinococcales	Trueperaceae	Truepera	NA
ASV3176	0	0	10	0	0	Bacteria	Deinococcus-Thermus	Deinococci	Deinococcales	Trueperaceae	Truepera	NA
ASV3177	0	0	0	1	0	Bacteria	Deinococcus-Thermus	Deinococci	Deinococcales	Trueperaceae	Truepera	NA
ASV3178	0	0	0	1	0	Bacteria	Deinococcus-Thermus	Deinococci	Deinococcales	Trueperaceae	Truepera	NA
ASV3179	0	0	0	2	0	Bacteria	Deinococcus-Thermus	Deinococci	Deinococcales	Trueperaceae	Truepera	NA
ASV3180	0	0	0	2	0	Bacteria	Deinococcus-Thermus	Deinococci	Deinococcales	Trueperaceae	Truepera	NA
ASV3181	0	0	0	1	0	Bacteria	Deinococcus-Thermus	Deinococci	Deinococcales	Trueperaceae	Truepera	NA
ASV3182	6	0	0	0	0	Bacteria	Planctomycetes	Planctomycetacia	Pirellulales	Pirellulaceae	Pirellula	NA
ASV3183	0	0	3	0	0	Bacteria	Chloroflexi	Gitt-GS-136	NA	NA	NA	NA
ASV3188	0	0	0	1	0	Bacteria	Bacteroidetes	Bacteroidia	NA	NA	NA	NA
ASV3189	0	0	0	2	0	Bacteria	Bacteroidetes	Bacteroidia	Bacteroidales	NA	NA	NA
ASV3191	0	0	0	1	0	Bacteria	Bacteroidetes	Bacteroidia	NA	NA	NA	NA
ASV3192	0	0	9	0	0	Bacteria	Gemmatimonadetes	NA	NA	NA	NA	NA
ASV3193	0	0	2	0	0	Bacteria	Gemmatimonadetes	S0134_terrestrial_group	NA	NA	NA	NA
ASV3194	0	0	0	0	4	Bacteria	Bacteroidetes	Bacteroidia	Cytophagales	Cyclobacteriaceae	Marivirga	lumbricoides
ASV3195	0	0	9	0	0	Bacteria	Bacteroidetes	Bacteroidia	Chitinophagales	Saprospiraceae	NA	NA
ASV3196	0	0	1	0	0	Bacteria	Bacteroidetes	Bacteroidia	Chitinophagales	Saprospiraceae	NA	NA
ASV3197	7	0	0	0	0	Bacteria	Bacteroidetes	Bacteroidia	Chitinophagales	Saprospiraceae	NA	NA
ASV3198	0	0	0	0	6	Bacteria	Bacteroidetes	Bacteroidia	Chitinophagales	Saprospiraceae	NA	NA
ASV3200	0	0	0	0	1	Bacteria	Bacteroidetes	Bacteroidia	NA	NA	NA	NA
ASV3201	0	0	0	9	0	Bacteria	Bacteroidetes	Bacteroidia	Bacteroidales	Prolixibacteraceae	Tangfeifania	NA
ASV3202	0	0	0	1	0	Bacteria	Bacteroidetes	Bacteroidia	Bacteroidales	Prolixibacteraceae	Tangfeifania	NA
ASV3203	0	0	9	0	0	Bacteria	Bacteroidetes	Bacteroidia	Bacteroidales	Prolixibacteraceae	Tangfeifania	NA
ASV3204	0	0	0	0	9	Bacteria	NA	NA	NA	NA	NA	NA
ASV3277	0	2	0	0	0	Archaea	Euryarchaeota	Methanomicrobia	Methanomicrobiales	Methanoregulaceae	Methanoregula	NA
ASV3278	0	0	4	0	0	Archaea	Euryarchaeota	Halobacteria	Halobacteriales	NA	NA	NA
ASV3279	0	0	0	7	0	Archaea	Euryarchaeota	Halobacteria	Halobacteriales	Haloferacaceae	Halorubrum	NA
ASV3280	0	0	0	0	2	Archaea	Euryarchaeota	Halobacteria	Halobacteriales	Haloferacaceae	NA	NA
ASV3283	0	0	3	0	0	Bacteria	Halanaerobiaeota	Halanaerobiia	Halanaerobiales	NA	NA	NA
ASV3284	0	5	0	0	0	Bacteria	NA	NA	NA	NA	NA	NA
ASV3286	0	2	0	0	0	Bacteria	Firmicutes	Bacilli	Bacillales	Paenibacillaceae	Oxalophagus	NA
ASV3541	0	0	2	0	0	Bacteria	Proteobacteria	Deltaproteobacteria	Desulfobacterales	Desulfobacteraceae	Desulfosarcina	NA
ASV3610	0	0	24	0	0	Bacteria	NA	NA	NA	NA	NA	NA
ASV3621	0	2	0	0	0	Bacteria	Omnitrophicaeota	NA	NA	NA	NA	NA
ASV3622	8	0	0	0	0	Bacteria	Proteobacteria	Deltaproteobacteria	Desulfobacterales	Desulfobacteraceae	NA	NA
ASV3623	0	0	5	0	0	Bacteria	Proteobacteria	Deltaproteobacteria	Desulfobacterales	Desulfobacteraceae	NA	NA
ASV3624	6	0	0	0	0	Bacteria	Proteobacteria	Deltaproteobacteria	Desulfovibrionales	Desulfomicrobiaceae	Desulfomicrobium	NA
ASV3625	0	0	0	7	0	Bacteria	Proteobacteria	Deltaproteobacteria	Desulfobacterales	Desulfobacteraceae	Desulfotignum	NA
ASV3626	0	0	4	0	0	Bacteria	Proteobacteria	Deltaproteobacteria	Desulfobacterales	Desulfobacteraceae	Desulfotignum	NA
ASV3627	0	0	0	0	4	Bacteria	Proteobacteria	Gammaproteobacteria	Oceanospirillales	Pseudohongiellaceae	Pseudohongiella	NA
ASV3628	0	0	0	6	0	Bacteria	Proteobacteria	Gammaproteobacteria	Ectothiorhodospirales	Ectothiorhodospiraceae	Thioalkalivibrio	NA
ASV3629	3	0	0	0	0	Bacteria	Proteobacteria	Gammaproteobacteria	Ectothiorhodospirales	Ectothiorhodospiraceae	Ectothiorhodospira	NA
ASV3630	0	0	0	0	4	Bacteria	Proteobacteria	Gammaproteobacteria	Oceanospirillales	Halomonadaceae	NA	NA
ASV3631	0	0	6	0	0	Bacteria	Proteobacteria	Gammaproteobacteria	Oceanospirillales	Halomonadaceae	Halomonas	NA
ASV3635	0	0	0	0	9	Bacteria	NA	NA	NA	NA	NA	NA
ASV3638	0	0	0	2	0	Bacteria	NA	NA	NA	NA	NA	NA
ASV3639	0	0	0	0	13	Bacteria	Deinococcus-Thermus	Deinococci	Deinococcales	Trueperaceae	Truepera	NA
ASV3640	0	0	0	8	0	Bacteria	Deinococcus-Thermus	Deinococci	Deinococcales	Trueperaceae	Truepera	NA
ASV3642	0	0	0	0	8	Bacteria	Proteobacteria	Deltaproteobacteria	Desulfobacterales	Desulfobulbaceae	NA	NA
ASV3643	0	0	0	0	2	Bacteria	Proteobacteria	Deltaproteobacteria	Desulfobacterales	NA	NA	NA
ASV3644	0	0	0	0	20	Bacteria	Bacteroidetes	Rhodothermia	Balneolales	Balneolaceae	Rhodohalobacter	NA
ASV3645	0	0	0	0	4	Bacteria	Bacteroidetes	Rhodothermia	Balneolales	Balneolaceae	Rhodohalobacter	NA
ASV3646	0	0	26	0	0	Bacteria	Bacteroidetes	Rhodothermia	Balneolales	Balneolaceae	Rhodohalobacter	NA
ASV3647	0	0	0	2	0	Bacteria	Bacteroidetes	Rhodothermia	Balneolales	Balneolaceae	Rhodohalobacter	NA
ASV3648	0	0	0	0	15	Bacteria	Bacteroidetes	Rhodothermia	Balneolales	Balneolaceae	Rhodohalobacter	NA
ASV3668	0	0	4	0	0	Bacteria	Chloroflexi	KD4-96	NA	NA	NA	NA
ASV3695	0	0	0	0	2	Bacteria	Planctomycetes	Phycisphaerae	MSBL9	L21-RPul-D3	NA	NA
ASV3696	2	0	0	0	0	Bacteria	Patescibacteria	Parcubacteria	NA	NA	NA	NA
ASV3697	0	0	0	0	2	Bacteria	Patescibacteria	Parcubacteria	Candidatus_Vogelbacteria	NA	NA	NA
ASV3736	0	0	4	0	0	Bacteria	NA	NA	NA	NA	NA	NA
ASV3765	0	0	2	0	0	Bacteria	NA	NA	NA	NA	NA	NA
ASV3766	0	0	2	0	0	Bacteria	Bacteroidetes	Bacteroidia	Flavobacteriales	Flavobacteriaceae	NA	NA
ASV3810	0	7	0	0	0	Bacteria	NA	NA	NA	NA	NA	NA
ASV3811	0	3	0	0	0	Bacteria	Proteobacteria	Deltaproteobacteria	Myxococcales	NA	NA	NA
ASV3817	0	0	0	5	0	Bacteria	Tenericutes	Mollicutes	Izimaplasmatales	Izimaplasmataceae	NA	NA
ASV3818	0	5	0	0	0	Bacteria	Chloroflexi	KD4-96	NA	NA	NA	NA
ASV3819	0	2	0	0	0	Bacteria	NA	NA	NA	NA	NA	NA
ASV3820	0	4	0	0	0	Bacteria	Tenericutes	Mollicutes	EUB33-2	NA	NA	NA
ASV4078	0	0	0	2	0	Bacteria	Proteobacteria	Deltaproteobacteria	Bradymonadales	Bradymonadaceae	Bradymonas	NA
ASV4090	10	0	0	0	0	Bacteria	Cyanobacteria	Oxyphotobacteria	Nostocales	Phormidiaceae	Arthrospira_PCC-7345	NA
ASV4091	3	0	0	0	0	Bacteria	Cyanobacteria	Oxyphotobacteria	Nostocales	Phormidiaceae	Arthrospira_PCC-7345	NA
ASV4182	0	0	5	0	0	Bacteria	Gemmatimonadetes	BD2-11_terrestrial_group	NA	NA	NA	NA
ASV4183	0	0	3	0	0	Bacteria	Gemmatimonadetes	PAUC43f_marine_benthic_group	NA	NA	NA	NA
ASV4189	2	0	0	0	0	Bacteria	Patescibacteria	Parcubacteria	NA	NA	NA	NA
ASV4268	0	2	0	0	0	Archaea	NA	NA	NA	NA	NA	NA
ASV4269	0	3	0	0	0	Archaea	Altiarchaeota	Altiarchaeia	NA	NA	NA	NA
ASV4277	0	0	0	38	0	Bacteria	Proteobacteria	Deltaproteobacteria	Desulfobacterales	Desulfobacteraceae	Desulfotignum	NA
ASV4278	0	18	0	0	0	Bacteria	Proteobacteria	Deltaproteobacteria	Desulfobacterales	Desulfobacteraceae	NA	NA
ASV4350	0	0	0	0	5	Bacteria	Proteobacteria	Deltaproteobacteria	Bradymonadales	Bradymonadaceae	NA	NA
ASV4351	0	0	3	0	0	Bacteria	WS1	NA	NA	NA	NA	NA
ASV4352	0	0	0	0	6	Bacteria	Proteobacteria	Alphaproteobacteria	Rhodobacterales	Rhodobacteraceae	Roseovarius	NA
ASV4353	0	0	0	34	0	Bacteria	Proteobacteria	Alphaproteobacteria	Rhodobacterales	Rhodobacteraceae	Roseovarius	NA
ASV4354	0	0	0	1	0	Bacteria	Proteobacteria	Alphaproteobacteria	Rhodobacterales	Rhodobacteraceae	Roseovarius	NA
ASV4355	0	0	0	9	0	Bacteria	Proteobacteria	Alphaproteobacteria	Rhodobacterales	Rhodobacteraceae	Roseovarius	NA
ASV4356	0	0	0	0	26	Bacteria	Proteobacteria	Alphaproteobacteria	Rhodobacterales	Rhodobacteraceae	Roseovarius	NA
ASV4357	24	0	0	0	0	Bacteria	Proteobacteria	Alphaproteobacteria	Rhodobacterales	Rhodobacteraceae	NA	NA
ASV4358	0	0	0	18	0	Bacteria	Proteobacteria	Alphaproteobacteria	Rhodobacterales	Rhodobacteraceae	Rhodobaca	NA
ASV4359	0	0	0	0	10	Bacteria	Proteobacteria	Alphaproteobacteria	Rhodobacterales	Rhodobacteraceae	Rhodobaca	NA
ASV4360	0	0	0	2	0	Bacteria	Proteobacteria	Alphaproteobacteria	Rhodobacterales	Rhodobacteraceae	Rhodobaca	NA
ASV4361	0	0	0	16	0	Bacteria	Deinococcus-Thermus	Deinococci	Deinococcales	Trueperaceae	Truepera	NA
ASV4362	0	0	5	0	0	Bacteria	Deinococcus-Thermus	Deinococci	Deinococcales	Trueperaceae	Truepera	NA
ASV4363	0	0	2	0	0	Bacteria	Deinococcus-Thermus	Deinococci	Deinococcales	Trueperaceae	Truepera	NA
ASV4364	0	0	3	0	0	Bacteria	Deinococcus-Thermus	Deinococci	Deinococcales	Trueperaceae	Truepera	NA
ASV4365	0	0	0	8	0	Bacteria	Deinococcus-Thermus	Deinococci	Deinococcales	Trueperaceae	Truepera	NA
ASV4366	0	0	0	13	0	Bacteria	Deinococcus-Thermus	Deinococci	Deinococcales	Trueperaceae	Truepera	NA
ASV4367	0	0	0	0	9	Bacteria	Deinococcus-Thermus	Deinococci	Deinococcales	Trueperaceae	Truepera	NA
ASV4368	0	2	0	0	0	Bacteria	Deinococcus-Thermus	Deinococci	Deinococcales	Trueperaceae	Truepera	NA
ASV4369	4	0	0	0	0	Bacteria	Firmicutes	Clostridia	Clostridiales	Ruminococcaceae	NA	NA
ASV4370	0	0	0	0	3	Bacteria	Patescibacteria	Saccharimonadia	Saccharimonadales	NA	NA	NA
ASV4371	0	0	2	0	0	Bacteria	Patescibacteria	Saccharimonadia	Saccharimonadales	NA	NA	NA
ASV4372	0	8	0	0	0	Bacteria	Proteobacteria	Alphaproteobacteria	Caulobacterales	Hyphomonadaceae	SWB02	NA
ASV4379	0	4	0	0	0	Bacteria	Kiritimatiellaeota	Kiritimatiellae	WCHB1-41	NA	NA	NA
ASV4380	0	0	0	2	0	Bacteria	Kiritimatiellaeota	Kiritimatiellae	WCHB1-41	NA	NA	NA
ASV4381	0	0	0	0	3	Bacteria	Kiritimatiellaeota	Kiritimatiellae	WCHB1-41	NA	NA	NA
ASV4382	0	0	0	0	2	Bacteria	Kiritimatiellaeota	Kiritimatiellae	WCHB1-41	NA	NA	NA
ASV4383	0	0	2	0	0	Bacteria	Kiritimatiellaeota	Kiritimatiellae	WCHB1-41	NA	NA	NA
ASV4384	2	0	0	0	0	Bacteria	Kiritimatiellaeota	Kiritimatiellae	Kiritimatiellales	Kiritimatiellaceae	MSBL3	NA
ASV4385	0	4	0	0	0	Bacteria	Patescibacteria	Microgenomatia	Candidatus_Amesbacteria	NA	NA	NA
ASV4386	0	0	0	18	0	Bacteria	Proteobacteria	Alphaproteobacteria	Rhodobacterales	Rhodobacteraceae	Roseovarius	NA
ASV4387	0	0	0	0	16	Bacteria	Proteobacteria	Alphaproteobacteria	Rhodobacterales	Rhodobacteraceae	Roseovarius	NA
ASV4388	0	0	0	27	0	Bacteria	Proteobacteria	Alphaproteobacteria	Rhodobacterales	Rhodobacteraceae	Roseovarius	NA
ASV4389	17	0	0	0	0	Bacteria	Proteobacteria	Gammaproteobacteria	Xanthomonadales	Xanthomonadaceae	NA	NA
ASV4390	3	0	0	0	0	Bacteria	Bacteroidetes	Rhodothermia	Balneolales	Balneolaceae	CK06-06-Mud-MAS4B-21	NA
ASV4391	0	0	4	0	0	Bacteria	Bacteroidetes	Rhodothermia	Balneolales	Balneolaceae	NA	NA
ASV4392	0	0	0	0	15	Bacteria	Bacteroidetes	Rhodothermia	Balneolales	Balneolaceae	NA	NA
ASV4393	0	0	0	45	0	Bacteria	Bacteroidetes	Rhodothermia	Balneolales	Balneolaceae	Rhodohalobacter	NA
ASV4394	0	0	0	10	0	Bacteria	Bacteroidetes	Rhodothermia	Balneolales	Balneolaceae	Rhodohalobacter	NA
ASV4395	0	0	0	0	2	Bacteria	Patescibacteria	NA	NA	NA	NA	NA
ASV4396	4	0	0	0	0	Bacteria	Patescibacteria	Parcubacteria	Candidatus_Nomurabacteria	NA	NA	NA
ASV4397	4	0	0	0	0	Bacteria	Spirochaetes	Spirochaetia	Spirochaetales	Spirochaetaceae	NA	NA
ASV4398	4	0	0	0	0	Bacteria	Tenericutes	Mollicutes	Acholeplasmatales	Acholeplasmataceae	Acholeplasma	NA
ASV4439	0	0	0	8	0	Archaea	Euryarchaeota	Halobacteria	Halobacteriales	Haloferacaceae	NA	NA
ASV4440	0	0	0	0	2	Archaea	Euryarchaeota	Halobacteria	Halobacteriales	Haloferacaceae	Natronorubrum	NA
ASV4539	8	0	0	0	0	Archaea	Euryarchaeota	Methanomicrobia	Methanomicrobiales	Methanocorpusculaceae	Methanocalculus	NA
ASV4540	6	0	0	0	0	Bacteria	Spirochaetes	Spirochaetia	Spirochaetales	Spirochaetaceae	NA	NA
ASV4545	9	0	0	0	0	Bacteria	Cyanobacteria	Oxyphotobacteria	Nostocales	Phormidiaceae	Arthrospira_PCC-7345	NA
ASV4546	0	0	0	15	0	Bacteria	Bacteroidetes	Rhodothermia	Balneolales	Balneolaceae	NA	NA
ASV4547	0	0	0	32	0	Bacteria	Bacteroidetes	Rhodothermia	Balneolales	Balneolaceae	NA	NA
ASV4548	0	0	0	23	0	Bacteria	Bacteroidetes	Rhodothermia	Balneolales	Balneolaceae	NA	NA
ASV4549	2	0	0	0	0	Bacteria	Proteobacteria	Gammaproteobacteria	Gammaproteobacteria_Incertae_Sedis	Unknown_Family	Wenzhouxiangella	NA
ASV4550	5	0	0	0	0	Bacteria	Proteobacteria	Gammaproteobacteria	Chromatiales	Chromatiaceae	Thioalkalicoccus	limnaeus
ASV4551	0	21	0	0	0	Bacteria	Proteobacteria	Gammaproteobacteria	Betaproteobacteriales	Hydrogenophilaceae	Thiobacillus	NA
ASV4552	0	7	0	0	0	Bacteria	Proteobacteria	Gammaproteobacteria	Betaproteobacteriales	Hydrogenophilaceae	Thiobacillus	NA
ASV4553	0	5	0	0	0	Bacteria	Proteobacteria	Gammaproteobacteria	Betaproteobacteriales	Hydrogenophilaceae	Thiobacillus	NA
ASV4554	0	0	13	0	0	Bacteria	Actinobacteria	Nitriliruptoria	Nitriliruptorales	Nitriliruptoraceae	NA	NA
ASV4555	0	0	16	0	0	Bacteria	Gemmatimonadetes	BD2-11_terrestrial_group	NA	NA	NA	NA
ASV4556	0	0	0	8	0	Bacteria	Gemmatimonadetes	BD2-11_terrestrial_group	NA	NA	NA	NA
ASV4557	0	5	0	0	0	Bacteria	Spirochaetes	Spirochaetia	Spirochaetales	Spirochaetaceae	Spirochaeta_2	NA
ASV4558	0	0	0	0	2	Bacteria	Gemmatimonadetes	Longimicrobia	Longimicrobiales	Longimicrobiaceae	NA	NA
ASV4573	0	0	0	2	0	Bacteria	Patescibacteria	NA	NA	NA	NA	NA
ASV4582	0	0	0	0	4	Archaea	Euryarchaeota	Halobacteria	Halobacteriales	NA	NA	NA
ASV4625	0	6	0	0	0	Archaea	Nanoarchaeaeota	Woesearchaeia	NA	NA	NA	NA
ASV4642	0	0	0	4	0	Archaea	Euryarchaeota	Halobacteria	Halobacteriales	Haloferacaceae	Halorubrum	NA
ASV4643	0	0	0	0	2	Archaea	Euryarchaeota	Halobacteria	Halobacteriales	Haloferacaceae	Halorubrum	NA
ASV4644	0	0	0	1	0	Archaea	Euryarchaeota	Halobacteria	Halobacteriales	Haloferacaceae	Halorubrum	NA
ASV4645	0	0	0	0	3	Archaea	Euryarchaeota	Halobacteria	Halobacteriales	Haloferacaceae	Halorubrum	NA
ASV4646	0	0	0	3	0	Archaea	Euryarchaeota	Halobacteria	Halobacteriales	Haloferacaceae	Halorubrum	NA
ASV4647	0	0	2	0	0	Archaea	Euryarchaeota	Halobacteria	Halobacteriales	Haloferacaceae	Haloparvum	NA
ASV4648	0	0	0	5	0	Archaea	Euryarchaeota	Halobacteria	Halobacteriales	Haloferacaceae	Halorubrum	NA
ASV4649	0	0	0	1	0	Archaea	Euryarchaeota	Halobacteria	Halobacteriales	Haloferacaceae	Halorubrum	NA
ASV4650	0	0	0	2	0	Bacteria	NA	NA	NA	NA	NA	NA
ASV4660	0	0	0	61	0	Bacteria	Proteobacteria	Alphaproteobacteria	Rhodobacterales	Rhodobacteraceae	Roseovarius	tolerans
ASV4661	0	0	0	46	0	Bacteria	Proteobacteria	Alphaproteobacteria	Rhodobacterales	Rhodobacteraceae	NA	NA
ASV4678	0	0	7	0	0	Bacteria	NA	NA	NA	NA	NA	NA
ASV4679	0	0	8	0	0	Bacteria	Actinobacteria	NA	NA	NA	NA	NA
ASV4680	0	7	0	0	0	Bacteria	Actinobacteria	Actinobacteria	NA	NA	NA	NA
ASV4682	0	0	0	0	3	Bacteria	NA	NA	NA	NA	NA	NA
ASV4798	0	4	0	0	0	Bacteria	Chloroflexi	Anaerolineae	Anaerolineales	Anaerolineaceae	NA	NA
ASV4799	0	3	0	0	0	Bacteria	Chloroflexi	Anaerolineae	Anaerolineales	Anaerolineaceae	Anaerolinea	NA
ASV4800	0	0	0	0	2	Bacteria	Chloroflexi	Anaerolineae	Anaerolineales	Anaerolineaceae	NA	NA
ASV4801	0	0	0	2	0	Bacteria	Patescibacteria	NA	NA	NA	NA	NA
ASV4802	0	2	0	0	0	Bacteria	Planctomycetes	Phycisphaerae	MSBL9	NA	NA	NA
ASV4803	0	3	0	0	0	Bacteria	Chloroflexi	Anaerolineae	Ardenticatenales	NA	NA	NA
ASV4804	0	2	0	0	0	Bacteria	Acidobacteria	Blastocatellia_(Subgroup_4)	Blastocatellales	Blastocatellaceae	NA	NA
ASV4917	0	0	0	2	0	Bacteria	Patescibacteria	Parcubacteria	Candidatus_Kaiserbacteria	NA	NA	NA
ASV4998	0	4	0	0	0	Archaea	Nanoarchaeaeota	Woesearchaeia	NA	NA	NA	NA
ASV5187	0	0	3	0	0	Bacteria	Bacteroidetes	Ignavibacteria	Ignavibacteriales	PHOS-HE36	NA	NA
ASV5188	0	7	0	0	0	Bacteria	Bacteroidetes	Ignavibacteria	Ignavibacteriales	PHOS-HE36	NA	NA
ASV5189	0	0	0	0	4	Bacteria	Bacteroidetes	Ignavibacteria	Ignavibacteriales	PHOS-HE36	NA	NA
ASV5477	0	3	0	0	0	Bacteria	NA	NA	NA	NA	NA	NA
ASV5495	0	0	0	0	2	Bacteria	Halanaerobiaeota	Halanaerobiia	Halanaerobiales	Halanaerobiaceae	Halanaerobium	NA
ASV5516	0	0	2	0	0	Bacteria	Bacteroidetes	Rhodothermia	Balneolales	Balneolaceae	Rhodohalobacter	NA
ASV5517	0	0	0	2	0	Bacteria	Bacteroidetes	Rhodothermia	Balneolales	Balneolaceae	Rhodohalobacter	NA
ASV5518	0	0	0	1	0	Bacteria	NA	NA	NA	NA	NA	NA
ASV5519	0	0	0	3	0	Bacteria	Bacteroidetes	Rhodothermia	Balneolales	Balneolaceae	Rhodohalobacter	NA
ASV5520	0	0	0	1	0	Bacteria	Bacteroidetes	Rhodothermia	Balneolales	Balneolaceae	Rhodohalobacter	NA
ASV5521	0	0	5	0	0	Bacteria	Bacteroidetes	Rhodothermia	Balneolales	Balneolaceae	Rhodohalobacter	NA
ASV5522	0	0	0	8	0	Bacteria	Bacteroidetes	Rhodothermia	Balneolales	Balneolaceae	Rhodohalobacter	NA
ASV5523	0	0	0	8	0	Bacteria	Bacteroidetes	Rhodothermia	Balneolales	Balneolaceae	Rhodohalobacter	NA
ASV5524	0	0	12	0	0	Bacteria	Bacteroidetes	Rhodothermia	Balneolales	Balneolaceae	Gracilimonas	NA
ASV5525	0	0	0	11	0	Bacteria	Bacteroidetes	Rhodothermia	Balneolales	Balneolaceae	NA	NA
ASV5526	0	0	0	0	1	Bacteria	Bacteroidetes	Rhodothermia	Balneolales	Balneolaceae	NA	NA
ASV5527	0	0	0	1	0	Bacteria	NA	NA	NA	NA	NA	NA
ASV5528	0	0	0	0	1	Bacteria	NA	NA	NA	NA	NA	NA
ASV5529	0	0	0	0	2	Bacteria	NA	NA	NA	NA	NA	NA
ASV5530	0	0	9	0	0	Bacteria	Bacteroidetes	Rhodothermia	Balneolales	Balneolaceae	NA	NA
ASV5531	0	0	0	11	0	Bacteria	Bacteroidetes	Rhodothermia	Balneolales	Balneolaceae	NA	NA
ASV5532	0	0	0	0	1	Bacteria	Bacteroidetes	Rhodothermia	Balneolales	Balneolaceae	NA	NA
ASV5533	0	0	0	0	13	Bacteria	Bacteroidetes	Rhodothermia	Balneolales	Balneolaceae	Rhodohalobacter	NA
ASV5534	0	0	8	0	0	Bacteria	Bacteroidetes	Rhodothermia	Balneolales	Balneolaceae	Rhodohalobacter	NA
ASV5535	4	0	0	0	0	Bacteria	Deinococcus-Thermus	Deinococci	Deinococcales	Trueperaceae	Truepera	NA
ASV5536	0	0	0	7	0	Bacteria	Deinococcus-Thermus	Deinococci	Deinococcales	Trueperaceae	Truepera	NA
ASV5537	0	0	6	0	0	Bacteria	Deinococcus-Thermus	Deinococci	Deinococcales	Trueperaceae	Truepera	NA
ASV5538	0	0	2	0	0	Bacteria	Deinococcus-Thermus	Deinococci	Deinococcales	Trueperaceae	Truepera	NA
ASV5539	0	0	0	4	0	Bacteria	Deinococcus-Thermus	Deinococci	Deinococcales	Trueperaceae	Truepera	NA
ASV5540	0	0	7	0	0	Bacteria	Deinococcus-Thermus	Deinococci	Deinococcales	Trueperaceae	Truepera	NA
ASV5541	0	0	0	17	0	Bacteria	Deinococcus-Thermus	Deinococci	Deinococcales	Trueperaceae	Truepera	NA
ASV5542	0	0	0	2	0	Bacteria	Deinococcus-Thermus	Deinococci	Deinococcales	Trueperaceae	Truepera	NA
ASV5543	0	0	2	0	0	Bacteria	Deinococcus-Thermus	Deinococci	Deinococcales	Trueperaceae	Truepera	NA
ASV5544	0	0	2	0	0	Bacteria	Deinococcus-Thermus	Deinococci	Deinococcales	Trueperaceae	Truepera	NA
ASV5545	0	0	8	0	0	Bacteria	Deinococcus-Thermus	Deinococci	Deinococcales	Trueperaceae	Truepera	NA
ASV5546	0	0	6	0	0	Bacteria	Deinococcus-Thermus	Deinococci	Deinococcales	Trueperaceae	Truepera	NA
ASV5547	0	0	0	5	0	Bacteria	Deinococcus-Thermus	Deinococci	Deinococcales	Trueperaceae	Truepera	NA
ASV5548	0	0	0	0	4	Bacteria	Deinococcus-Thermus	Deinococci	Deinococcales	Trueperaceae	Truepera	NA
ASV5549	0	0	0	2	0	Bacteria	Deinococcus-Thermus	Deinococci	Deinococcales	Trueperaceae	Truepera	NA
ASV5550	3	0	0	0	0	Bacteria	Deinococcus-Thermus	Deinococci	Deinococcales	Trueperaceae	Truepera	NA
ASV5551	0	0	8	0	0	Bacteria	Bacteroidetes	Rhodothermia	Balneolales	Balneolaceae	NA	NA
ASV5552	0	0	0	6	0	Bacteria	Bacteroidetes	Rhodothermia	Balneolales	Balneolaceae	NA	NA
ASV5553	0	0	0	0	1	Bacteria	Bacteroidetes	Rhodothermia	Balneolales	Balneolaceae	NA	NA
ASV5554	0	0	0	0	8	Bacteria	Bacteroidetes	Rhodothermia	Balneolales	Balneolaceae	NA	NA
ASV5555	0	0	0	1	0	Bacteria	Bacteroidetes	Rhodothermia	Balneolales	Balneolaceae	NA	NA
ASV5556	0	0	0	0	11	Bacteria	Bacteroidetes	Rhodothermia	Balneolales	Balneolaceae	NA	NA
ASV5557	0	0	12	0	0	Bacteria	Bacteroidetes	Rhodothermia	Balneolales	Balneolaceae	Rhodohalobacter	NA
ASV5558	0	0	0	15	0	Bacteria	Bacteroidetes	Rhodothermia	Balneolales	Balneolaceae	Rhodohalobacter	NA
ASV5603	4	0	0	0	0	Bacteria	NA	NA	NA	NA	NA	NA
ASV5604	0	0	0	0	5	Bacteria	Proteobacteria	Gammaproteobacteria	NA	NA	NA	NA
ASV5605	0	5	0	0	0	Bacteria	Proteobacteria	Gammaproteobacteria	Xanthomonadales	Rhodanobacteraceae	NA	NA
ASV5606	3	0	0	0	0	Bacteria	Proteobacteria	Gammaproteobacteria	Xanthomonadales	Xanthomonadaceae	Silanimonas	NA
ASV5607	6	0	0	0	0	Bacteria	Proteobacteria	Gammaproteobacteria	Betaproteobacteriales	Burkholderiaceae	NA	NA
ASV5608	0	0	0	10	0	Bacteria	Proteobacteria	Gammaproteobacteria	Oceanospirillales	Halomonadaceae	Halospina	NA
ASV5609	0	0	0	0	17	Bacteria	Proteobacteria	Gammaproteobacteria	NA	NA	NA	NA
ASV5610	0	0	10	0	0	Bacteria	Proteobacteria	Gammaproteobacteria	NA	NA	NA	NA
ASV5611	4	0	0	0	0	Bacteria	Proteobacteria	Gammaproteobacteria	NA	NA	NA	NA
ASV5613	0	0	4	0	0	Bacteria	NA	NA	NA	NA	NA	NA
ASV5614	0	3	0	0	0	Bacteria	NA	NA	NA	NA	NA	NA
ASV5615	0	5	0	0	0	Bacteria	Acidobacteria	Acidobacteriia	Solibacterales	Solibacteraceae_(Subgroup_3)	GOUTB8	NA
ASV5616	0	0	0	0	3	Bacteria	NA	NA	NA	NA	NA	NA
ASV5617	0	2	0	0	0	Bacteria	Patescibacteria	Parcubacteria	NA	NA	NA	NA
ASV5619	15	0	0	0	0	Bacteria	Proteobacteria	Alphaproteobacteria	Rhodobacterales	Rhodobacteraceae	NA	NA
ASV5620	0	5	0	0	0	Bacteria	Proteobacteria	Alphaproteobacteria	Rhodobacterales	Rhodobacteraceae	NA	NA
ASV5621	0	0	13	0	0	Bacteria	Cyanobacteria	Oxyphotobacteria	NA	NA	NA	NA
ASV5622	0	10	0	0	0	Bacteria	Cyanobacteria	Oxyphotobacteria	Chloroplast	NA	NA	NA
ASV5623	0	14	0	0	0	Bacteria	Proteobacteria	Gammaproteobacteria	Betaproteobacteriales	NA	NA	NA
ASV5624	7	0	0	0	0	Bacteria	Proteobacteria	Gammaproteobacteria	Betaproteobacteriales	Burkholderiaceae	NA	NA
ASV5625	3	0	0	0	0	Bacteria	Firmicutes	Clostridia	Clostridiales	NA	NA	NA
ASV5626	0	4	0	0	0	Bacteria	NA	NA	NA	NA	NA	NA
ASV5627	0	0	7	0	0	Bacteria	NA	NA	NA	NA	NA	NA
ASV5628	0	0	0	0	3	Bacteria	Actinobacteria	NA	NA	NA	NA	NA
ASV5629	0	0	2	0	0	Bacteria	Chloroflexi	Chloroflexia	Thermomicrobiales	Thermomicrobiaceae	Nitrolancea	NA
ASV5630	0	0	14	0	0	Bacteria	NA	NA	NA	NA	NA	NA
ASV5631	5	0	0	0	0	Bacteria	Actinobacteria	Acidimicrobiia	Microtrichales	Ilumatobacteraceae	Ilumatobacter	NA
ASV5632	0	0	0	2	0	Bacteria	Actinobacteria	NA	NA	NA	NA	NA
ASV5634	0	0	0	3	0	Bacteria	Halanaerobiaeota	Halanaerobiia	Halanaerobiales	Halanaerobiaceae	Halanaerobium	NA
ASV5635	0	0	0	5	0	Bacteria	Bacteroidetes	Rhodothermia	Balneolales	Balneolaceae	NA	NA
ASV5636	0	0	0	0	4	Bacteria	Bacteroidetes	Ignavibacteria	Ignavibacteriales	UA-50	NA	NA
ASV5639	0	2	0	0	0	Bacteria	Chloroflexi	Dehalococcoidia	NA	NA	NA	NA
ASV5852	0	0	0	0	3	Bacteria	Spirochaetes	Spirochaetia	Spirochaetales	Spirochaetaceae	Spirochaeta_2	NA
ASV5853	0	4	0	0	0	Bacteria	Proteobacteria	Deltaproteobacteria	Desulfobacterales	Desulfobulbaceae	Desulfocapsa	NA
ASV5854	0	0	0	1	0	Bacteria	Proteobacteria	Deltaproteobacteria	Desulfobacterales	Desulfobulbaceae	NA	NA
ASV5855	0	0	0	4	0	Bacteria	Actinobacteria	Actinobacteria	Micrococcales	Microbacteriaceae	NA	NA
ASV5856	0	0	0	0	4	Bacteria	Actinobacteria	Actinobacteria	Micrococcales	Cellulomonadaceae	Actinotalea	NA
ASV5857	0	0	0	0	2	Bacteria	Actinobacteria	Actinobacteria	Micrococcales	Cellulomonadaceae	Actinotalea	NA
ASV5858	0	4	0	0	0	Bacteria	Chloroflexi	Dehalococcoidia	Dehalococcoidales	NA	NA	NA
ASV5859	0	0	4	0	0	Bacteria	Chloroflexi	Anaerolineae	Anaerolineales	Anaerolineaceae	UTCFX1	NA
ASV5860	0	0	0	2	0	Bacteria	Firmicutes	NA	NA	NA	NA	NA
ASV5861	7	0	0	0	0	Bacteria	Verrucomicrobia	Verrucomicrobiae	Verrucomicrobiales	Rubritaleaceae	Luteolibacter	NA
ASV5862	0	0	5	0	0	Bacteria	Verrucomicrobia	Verrucomicrobiae	Verrucomicrobiales	Rubritaleaceae	Haloferula	NA
ASV5863	0	0	0	0	2	Bacteria	Proteobacteria	Deltaproteobacteria	Bradymonadales	Bradymonadaceae	NA	NA
ASV5864	0	0	2	0	0	Bacteria	Chloroflexi	KD4-96	NA	NA	NA	NA
ASV5865	0	0	5	0	0	Bacteria	Bacteroidetes	Ignavibacteria	Ignavibacteriales	LD-RB-34	NA	NA
ASV5866	0	5	0	0	0	Bacteria	NA	NA	NA	NA	NA	NA
ASV5867	0	0	0	5	0	Bacteria	Kiritimatiellaeota	Kiritimatiellae	WCHB1-41	NA	NA	NA
ASV5868	2	0	0	0	0	Bacteria	Fibrobacteres	Fibrobacteria	Fibrobacterales	NA	NA	NA
ASV5869	0	0	0	2	0	Bacteria	NA	NA	NA	NA	NA	NA
ASV5870	3	0	0	0	0	Bacteria	Proteobacteria	Deltaproteobacteria	Desulfobacterales	Desulfobacteraceae	Desulfobacter	NA
ASV5871	3	0	0	0	0	Bacteria	Proteobacteria	Deltaproteobacteria	Desulfobacterales	Desulfobacteraceae	Desulfobacter	NA
ASV5900	0	0	0	2	0	Bacteria	Bacteroidetes	Bacteroidia	Chitinophagales	Saprospiraceae	NA	NA
ASV5930	2	0	0	0	0	Archaea	Euryarchaeota	Methanomicrobia	Methanomicrobiales	Methanocorpusculaceae	Methanocorpusculum	NA
ASV5943	2	0	0	0	0	Bacteria	NA	NA	NA	NA	NA	NA
ASV5945	1	0	0	0	0	Bacteria	Cyanobacteria	Oxyphotobacteria	Chloroplast	NA	NA	NA
ASV5946	5	0	0	0	0	Bacteria	Cyanobacteria	Oxyphotobacteria	Chloroplast	NA	NA	NA
ASV5947	0	4	0	0	0	Bacteria	Cyanobacteria	Oxyphotobacteria	Chloroplast	NA	NA	NA
ASV5948	12	0	0	0	0	Bacteria	Cyanobacteria	Oxyphotobacteria	Chloroplast	NA	NA	NA
ASV5949	3	0	0	0	0	Bacteria	Cyanobacteria	Oxyphotobacteria	Chloroplast	NA	NA	NA
ASV5950	4	0	0	0	0	Bacteria	Cyanobacteria	Oxyphotobacteria	Chloroplast	NA	NA	NA
ASV5951	14	0	0	0	0	Bacteria	Cyanobacteria	Oxyphotobacteria	Chloroplast	NA	NA	NA
ASV5952	0	13	0	0	0	Bacteria	Cyanobacteria	Oxyphotobacteria	Chloroplast	NA	NA	NA
ASV5953	11	0	0	0	0	Bacteria	Cyanobacteria	Oxyphotobacteria	Chloroplast	NA	NA	NA
ASV5954	2	0	0	0	0	Bacteria	Cyanobacteria	Oxyphotobacteria	Chloroplast	NA	NA	NA
ASV5955	0	0	0	0	3	Bacteria	Cyanobacteria	Oxyphotobacteria	Chloroplast	NA	NA	NA
ASV5956	0	0	0	2	0	Bacteria	Cyanobacteria	Oxyphotobacteria	Chloroplast	NA	NA	NA
ASV5957	0	0	0	3	0	Bacteria	Cyanobacteria	Oxyphotobacteria	Chloroplast	NA	NA	NA
ASV5958	0	0	3	0	0	Bacteria	Cyanobacteria	Oxyphotobacteria	Chloroplast	NA	NA	NA
ASV5959	0	0	0	15	0	Bacteria	Cyanobacteria	Oxyphotobacteria	Chloroplast	NA	NA	NA
ASV5960	0	1	0	0	0	Bacteria	Cyanobacteria	Oxyphotobacteria	Chloroplast	NA	NA	NA
ASV5961	0	0	0	19	0	Bacteria	Cyanobacteria	Oxyphotobacteria	Chloroplast	NA	NA	NA
ASV5962	0	0	0	0	25	Bacteria	Cyanobacteria	Oxyphotobacteria	Chloroplast	NA	NA	NA
ASV5963	0	0	0	0	17	Bacteria	Cyanobacteria	Oxyphotobacteria	Chloroplast	NA	NA	NA
ASV5964	0	0	0	0	5	Bacteria	Cyanobacteria	Oxyphotobacteria	Chloroplast	NA	NA	NA
ASV5965	0	0	0	8	0	Bacteria	Cyanobacteria	Oxyphotobacteria	Chloroplast	NA	NA	NA
ASV5966	0	0	0	3	0	Bacteria	Cyanobacteria	Oxyphotobacteria	Chloroplast	NA	NA	NA
ASV5967	0	0	0	47	0	Bacteria	Cyanobacteria	Oxyphotobacteria	Chloroplast	NA	NA	NA
ASV5968	0	0	0	20	0	Bacteria	Cyanobacteria	Oxyphotobacteria	Chloroplast	NA	NA	NA
ASV5969	0	0	0	6	0	Bacteria	Cyanobacteria	Oxyphotobacteria	Chloroplast	NA	NA	NA
ASV5970	0	0	9	0	0	Bacteria	Cyanobacteria	Oxyphotobacteria	Chloroplast	NA	NA	NA
ASV5971	0	0	4	0	0	Bacteria	Cyanobacteria	Oxyphotobacteria	Chloroplast	NA	NA	NA
ASV5972	0	0	0	0	4	Bacteria	Cyanobacteria	Oxyphotobacteria	Chloroplast	NA	NA	NA
ASV5973	0	0	0	0	12	Bacteria	Cyanobacteria	Oxyphotobacteria	Chloroplast	NA	NA	NA
ASV5974	0	0	0	0	17	Bacteria	Cyanobacteria	Oxyphotobacteria	Chloroplast	NA	NA	NA
ASV5975	8	0	0	0	0	Bacteria	Cyanobacteria	Oxyphotobacteria	Chloroplast	NA	NA	NA
ASV5976	32	0	0	0	0	Bacteria	Cyanobacteria	Oxyphotobacteria	Chloroplast	NA	NA	NA
ASV5977	52	0	0	0	0	Bacteria	Cyanobacteria	Oxyphotobacteria	Chloroplast	NA	NA	NA
ASV5978	0	7	0	0	0	Bacteria	Cyanobacteria	Oxyphotobacteria	Chloroplast	NA	NA	NA
ASV5979	1	0	0	0	0	Bacteria	Cyanobacteria	Oxyphotobacteria	Chloroplast	NA	NA	NA
ASV5980	29	0	0	0	0	Bacteria	Cyanobacteria	Oxyphotobacteria	Chloroplast	NA	NA	NA
ASV5981	0	0	0	0	24	Bacteria	Cyanobacteria	Oxyphotobacteria	Chloroplast	NA	NA	NA
ASV5982	0	0	0	7	0	Bacteria	Cyanobacteria	Oxyphotobacteria	Chloroplast	NA	NA	NA
ASV5983	0	0	0	23	0	Bacteria	Cyanobacteria	Oxyphotobacteria	Chloroplast	NA	NA	NA
ASV5984	0	0	0	0	6	Bacteria	Cyanobacteria	Oxyphotobacteria	Chloroplast	NA	NA	NA
ASV5985	0	0	0	0	9	Bacteria	Cyanobacteria	Oxyphotobacteria	Chloroplast	NA	NA	NA
ASV5986	0	0	0	7	0	Bacteria	Cyanobacteria	Oxyphotobacteria	Chloroplast	NA	NA	NA
ASV5987	0	0	0	5	0	Bacteria	Cyanobacteria	Oxyphotobacteria	Chloroplast	NA	NA	NA
ASV5988	3	0	0	0	0	Bacteria	Cyanobacteria	Oxyphotobacteria	Chloroplast	NA	NA	NA
ASV5989	30	0	0	0	0	Bacteria	Cyanobacteria	Oxyphotobacteria	Chloroplast	NA	NA	NA
ASV5990	0	0	0	0	7	Bacteria	Cyanobacteria	Oxyphotobacteria	Chloroplast	NA	NA	NA
ASV5991	0	0	0	0	7	Bacteria	Cyanobacteria	Oxyphotobacteria	Chloroplast	NA	NA	NA
ASV5992	0	0	0	0	7	Bacteria	Cyanobacteria	Oxyphotobacteria	Chloroplast	NA	NA	NA
ASV5993	0	0	3	0	0	Bacteria	Cyanobacteria	Oxyphotobacteria	Chloroplast	NA	NA	NA
ASV5994	0	0	0	2	0	Bacteria	Cyanobacteria	Oxyphotobacteria	Chloroplast	NA	NA	NA
ASV5995	0	0	0	0	5	Bacteria	Cyanobacteria	Oxyphotobacteria	Chloroplast	NA	NA	NA
ASV5996	0	0	0	0	11	Bacteria	Cyanobacteria	Oxyphotobacteria	Chloroplast	NA	NA	NA
ASV5997	0	0	0	0	5	Bacteria	Cyanobacteria	Oxyphotobacteria	Chloroplast	NA	NA	NA
ASV5998	0	0	9	0	0	Bacteria	Cyanobacteria	Oxyphotobacteria	Chloroplast	NA	NA	NA
ASV5999	0	0	0	0	6	Bacteria	Cyanobacteria	Oxyphotobacteria	Chloroplast	NA	NA	NA
ASV6000	0	0	0	56	0	Bacteria	Cyanobacteria	Oxyphotobacteria	Chloroplast	NA	NA	NA
ASV6001	0	0	0	10	0	Bacteria	Cyanobacteria	Oxyphotobacteria	Chloroplast	NA	NA	NA
ASV6002	0	0	0	11	0	Bacteria	Cyanobacteria	Oxyphotobacteria	Chloroplast	NA	NA	NA
ASV6003	0	0	19	0	0	Bacteria	Cyanobacteria	Oxyphotobacteria	Chloroplast	NA	NA	NA
ASV6004	0	0	0	0	19	Bacteria	Cyanobacteria	Oxyphotobacteria	Chloroplast	NA	NA	NA
ASV6005	0	0	0	10	0	Bacteria	Cyanobacteria	Oxyphotobacteria	Chloroplast	NA	NA	NA
ASV6006	0	0	4	0	0	Bacteria	Cyanobacteria	Oxyphotobacteria	Chloroplast	NA	NA	NA
ASV6007	0	0	0	32	0	Bacteria	Cyanobacteria	Oxyphotobacteria	Chloroplast	NA	NA	NA
ASV6008	48	0	0	0	0	Bacteria	Cyanobacteria	Oxyphotobacteria	Chloroplast	NA	NA	NA
ASV6009	74	0	0	0	0	Bacteria	Cyanobacteria	Oxyphotobacteria	Chloroplast	NA	NA	NA
ASV6010	0	2	0	0	0	Bacteria	Cyanobacteria	Oxyphotobacteria	Chloroplast	NA	NA	NA
ASV6011	10	0	0	0	0	Bacteria	Cyanobacteria	Oxyphotobacteria	Chloroplast	NA	NA	NA
ASV6012	58	27	0	0	0	Bacteria	Cyanobacteria	Oxyphotobacteria	Chloroplast	NA	NA	NA
ASV6013	0	0	2	0	0	Bacteria	Cyanobacteria	Oxyphotobacteria	Chloroplast	NA	NA	NA
ASV6014	6	0	0	0	0	Bacteria	Cyanobacteria	Oxyphotobacteria	Chloroplast	NA	NA	NA
ASV6015	0	14	0	0	0	Bacteria	Cyanobacteria	Oxyphotobacteria	Chloroplast	NA	NA	NA
ASV6016	11	0	0	0	0	Bacteria	Cyanobacteria	Oxyphotobacteria	Chloroplast	NA	NA	NA
ASV6017	10	0	0	0	0	Bacteria	Cyanobacteria	Oxyphotobacteria	Chloroplast	NA	NA	NA
ASV6018	14	0	0	0	0	Bacteria	Cyanobacteria	Oxyphotobacteria	Chloroplast	NA	NA	NA
ASV6019	0	0	0	0	4	Bacteria	Bacteroidetes	Rhodothermia	Balneolales	Balneolaceae	Rhodohalobacter	NA
ASV6020	0	0	0	0	14	Bacteria	Bacteroidetes	Rhodothermia	Balneolales	Balneolaceae	Rhodohalobacter	NA
ASV6021	0	0	0	11	0	Bacteria	Bacteroidetes	Rhodothermia	Balneolales	Balneolaceae	NA	NA
ASV6022	0	0	0	0	3	Bacteria	Bacteroidetes	Rhodothermia	Balneolales	Balneolaceae	NA	NA
ASV6023	0	0	0	0	28	Bacteria	Bacteroidetes	Rhodothermia	Balneolales	Balneolaceae	NA	NA
ASV6024	0	0	0	0	21	Bacteria	Bacteroidetes	Rhodothermia	Balneolales	Balneolaceae	NA	NA
ASV6025	0	0	0	1	0	Bacteria	Bacteroidetes	Rhodothermia	Balneolales	Balneolaceae	Rhodohalobacter	NA
ASV6026	0	0	0	1	0	Bacteria	Bacteroidetes	Rhodothermia	Balneolales	Balneolaceae	Rhodohalobacter	NA
ASV6027	0	0	0	3	0	Bacteria	Bacteroidetes	Rhodothermia	Balneolales	Balneolaceae	Rhodohalobacter	NA
ASV6028	0	0	1	0	0	Bacteria	Bacteroidetes	Rhodothermia	Balneolales	Balneolaceae	Rhodohalobacter	NA
ASV6029	0	0	0	24	0	Bacteria	Bacteroidetes	Rhodothermia	Balneolales	Balneolaceae	NA	NA
ASV6030	0	0	5	0	0	Bacteria	Bacteroidetes	Rhodothermia	Balneolales	Balneolaceae	NA	NA
ASV6031	0	0	4	0	0	Bacteria	Bacteroidetes	Rhodothermia	Balneolales	Balneolaceae	NA	NA
ASV6032	0	0	0	2	0	Bacteria	Bacteroidetes	Rhodothermia	Balneolales	Balneolaceae	NA	NA
ASV6033	0	0	0	0	12	Bacteria	Bacteroidetes	Rhodothermia	Balneolales	Balneolaceae	NA	NA
ASV6034	0	0	0	0	4	Bacteria	Bacteroidetes	Rhodothermia	Balneolales	Balneolaceae	NA	NA
ASV6035	0	0	0	37	0	Bacteria	Bacteroidetes	Rhodothermia	Balneolales	Balneolaceae	NA	NA
ASV6036	0	0	0	0	1	Bacteria	Bacteroidetes	Rhodothermia	Balneolales	Balneolaceae	NA	NA
ASV6037	0	0	0	3	0	Bacteria	Bacteroidetes	Rhodothermia	Balneolales	Balneolaceae	NA	NA
ASV6038	0	0	0	0	2	Bacteria	Bacteroidetes	Rhodothermia	Balneolales	Balneolaceae	Rhodohalobacter	NA
ASV6039	0	0	0	2	0	Bacteria	Bacteroidetes	Rhodothermia	Balneolales	Balneolaceae	Rhodohalobacter	NA
ASV6040	0	0	7	0	0	Bacteria	Bacteroidetes	Rhodothermia	Balneolales	Balneolaceae	Rhodohalobacter	NA
ASV6043	0	0	0	0	21	Bacteria	Proteobacteria	Gammaproteobacteria	NA	NA	NA	NA
ASV6044	0	0	0	0	11	Bacteria	Proteobacteria	Gammaproteobacteria	Oceanospirillales	Halomonadaceae	NA	NA
ASV6045	0	0	0	9	0	Bacteria	Proteobacteria	Gammaproteobacteria	Oceanospirillales	Halomonadaceae	NA	NA
ASV6109	0	0	0	0	3	Bacteria	NA	NA	NA	NA	NA	NA
ASV6113	0	0	0	1	0	Bacteria	Cyanobacteria	Oxyphotobacteria	Chloroplast	NA	NA	NA
ASV6114	0	0	0	37	0	Bacteria	Cyanobacteria	Oxyphotobacteria	Chloroplast	NA	NA	NA
ASV6115	17	0	0	0	0	Bacteria	Cyanobacteria	Oxyphotobacteria	Chloroplast	NA	NA	NA
ASV6116	0	0	0	0	32	Bacteria	Cyanobacteria	Oxyphotobacteria	Chloroplast	NA	NA	NA
ASV6117	0	0	0	0	18	Bacteria	Cyanobacteria	Oxyphotobacteria	Chloroplast	NA	NA	NA
ASV6118	18	0	0	0	0	Bacteria	Cyanobacteria	Oxyphotobacteria	Chloroplast	NA	NA	NA
ASV6119	0	0	0	0	14	Bacteria	Cyanobacteria	Oxyphotobacteria	Chloroplast	NA	NA	NA
ASV6120	8	0	0	0	0	Bacteria	Cyanobacteria	Oxyphotobacteria	Chloroplast	NA	NA	NA
ASV6121	49	0	0	0	0	Bacteria	Cyanobacteria	Oxyphotobacteria	Chloroplast	NA	NA	NA
ASV6122	0	2	0	0	0	Bacteria	Cyanobacteria	Oxyphotobacteria	Chloroplast	NA	NA	NA
ASV6123	6	0	0	0	0	Bacteria	Cyanobacteria	Oxyphotobacteria	Chloroplast	NA	NA	NA
ASV6124	0	14	0	0	0	Bacteria	Cyanobacteria	Oxyphotobacteria	Chloroplast	NA	NA	NA
ASV6125	0	0	0	3	0	Bacteria	Cyanobacteria	Oxyphotobacteria	Chloroplast	NA	NA	NA
ASV6126	0	0	0	24	0	Bacteria	Cyanobacteria	Oxyphotobacteria	Chloroplast	NA	NA	NA
ASV6127	0	0	0	0	4	Bacteria	Cyanobacteria	Oxyphotobacteria	Chloroplast	NA	NA	NA
ASV6128	0	0	0	0	15	Bacteria	Cyanobacteria	Oxyphotobacteria	Chloroplast	NA	NA	NA
ASV6129	19	0	0	0	0	Bacteria	Cyanobacteria	Oxyphotobacteria	Chloroplast	NA	NA	NA
ASV6130	0	0	0	8	0	Bacteria	Cyanobacteria	Oxyphotobacteria	Chloroplast	NA	NA	NA
ASV6131	0	6	0	0	0	Bacteria	Cyanobacteria	Oxyphotobacteria	Chloroplast	NA	NA	NA
ASV6132	27	0	0	0	0	Bacteria	Cyanobacteria	Oxyphotobacteria	Chloroplast	NA	NA	NA
ASV6133	0	0	0	15	0	Bacteria	Cyanobacteria	Oxyphotobacteria	Chloroplast	NA	NA	NA
ASV6134	6	0	0	0	0	Bacteria	Proteobacteria	Alphaproteobacteria	Rhodobacterales	Rhodobacteraceae	Rubribacterium	polymorphum
ASV6135	0	0	0	21	0	Bacteria	Proteobacteria	Deltaproteobacteria	Desulfobacterales	Desulfobacteraceae	Desulfatibacillum	NA
ASV6136	0	1	0	0	0	Bacteria	Proteobacteria	Deltaproteobacteria	Desulfobacterales	Desulfobacteraceae	NA	NA
ASV6137	0	0	1	0	0	Bacteria	Proteobacteria	Deltaproteobacteria	Desulfobacterales	Desulfobacteraceae	NA	NA
ASV6138	0	0	0	3	0	Bacteria	Tenericutes	Mollicutes	Izimaplasmatales	Izimaplasmataceae	Izimaplasma	NA
ASV6139	0	0	0	0	4	Bacteria	Actinobacteria	Nitriliruptoria	Nitriliruptorales	Nitriliruptoraceae	NA	NA
ASV6140	0	0	0	6	0	Bacteria	Actinobacteria	Nitriliruptoria	Nitriliruptorales	Nitriliruptoraceae	NA	NA
ASV6142	0	0	0	7	0	Bacteria	Actinobacteria	Nitriliruptoria	Nitriliruptorales	Nitriliruptoraceae	NA	NA
ASV6143	0	0	0	0	1	Bacteria	Proteobacteria	NA	NA	NA	NA	NA
ASV6144	0	0	0	4	0	Bacteria	Actinobacteria	Nitriliruptoria	Nitriliruptorales	Nitriliruptoraceae	NA	NA
ASV6145	0	0	0	3	0	Bacteria	Actinobacteria	Nitriliruptoria	Nitriliruptorales	Nitriliruptoraceae	NA	NA
ASV6146	0	0	0	1	0	Bacteria	Actinobacteria	Nitriliruptoria	Nitriliruptorales	Nitriliruptoraceae	NA	NA
ASV6147	0	0	0	7	0	Bacteria	Actinobacteria	Nitriliruptoria	Nitriliruptorales	Nitriliruptoraceae	NA	NA
ASV6148	0	0	0	8	0	Bacteria	Actinobacteria	Nitriliruptoria	Nitriliruptorales	Nitriliruptoraceae	Egicoccus	NA
ASV6157	0	2	0	0	0	Bacteria	NA	NA	NA	NA	NA	NA
ASV6165	0	6	0	0	0	Bacteria	Proteobacteria	Deltaproteobacteria	Desulfuromonadales	Geobacteraceae	Geobacter	NA
ASV6166	0	8	0	0	0	Bacteria	Proteobacteria	Deltaproteobacteria	Desulfobacterales	Desulfobacteraceae	NA	NA
ASV6167	5	0	0	0	0	Bacteria	Proteobacteria	Deltaproteobacteria	Desulfobacterales	Desulfobacteraceae	NA	NA
ASV6169	0	0	0	6	0	Bacteria	Tenericutes	Mollicutes	Izimaplasmatales	Izimaplasmataceae	Izimaplasma	NA
ASV6170	0	0	4	0	0	Bacteria	Chloroflexi	KD4-96	NA	NA	NA	NA
ASV6171	0	0	0	2	0	Bacteria	Firmicutes	Clostridia	Clostridiales	Family_XII	Fusibacter	NA
ASV6172	0	3	0	0	0	Bacteria	Proteobacteria	Gammaproteobacteria	NA	NA	NA	NA
ASV6173	0	0	0	2	0	Bacteria	Patescibacteria	ABY1	NA	NA	NA	NA
ASV6174	0	4	0	0	0	Bacteria	Planctomycetes	Phycisphaerae	MSBL9	NA	NA	NA
ASV6175	4	0	0	0	0	Bacteria	Planctomycetes	Phycisphaerae	MSBL9	4572-13	NA	NA
ASV6180	0	0	3	0	0	Bacteria	NA	NA	NA	NA	NA	NA
ASV6181	0	0	0	2	0	Bacteria	NA	NA	NA	NA	NA	NA
ASV6187	0	0	0	3	0	Bacteria	NA	NA	NA	NA	NA	NA
ASV6192	0	0	0	0	2	Bacteria	Proteobacteria	Alphaproteobacteria	Rickettsiales	Mitochondria	NA	NA
ASV6193	0	3	0	0	0	Archaea	NA	NA	NA	NA	NA	NA
ASV6206	31	0	0	0	0	Bacteria	Deinococcus-Thermus	Deinococci	Deinococcales	Trueperaceae	Truepera	NA
ASV6207	0	0	0	25	0	Bacteria	Deinococcus-Thermus	Deinococci	Deinococcales	Trueperaceae	Truepera	NA
ASV6211	7	0	0	0	0	Bacteria	Bacteroidetes	Bacteroidia	Bacteroidales	Bacteroidetes_vadinHA17	NA	NA
ASV6212	0	0	0	0	8	Bacteria	Bacteroidetes	Bacteroidia	Flavobacteriales	Crocinitomicaceae	Brumimicrobium	NA
ASV6213	0	0	0	7	0	Bacteria	Bacteroidetes	Bacteroidia	Bacteroidales	Prolixibacteraceae	NA	NA
ASV6214	0	0	2	0	0	Bacteria	Patescibacteria	ABY1	Candidatus_Kerfeldbacteria	NA	NA	NA
ASV6215	0	14	0	0	0	Bacteria	Bacteroidetes	Bacteroidia	Sphingobacteriales	KD1-131	NA	NA
ASV6216	0	0	0	13	0	Bacteria	Bacteroidetes	Bacteroidia	Flavobacteriales	Crocinitomicaceae	Brumimicrobium	NA
ASV6217	0	0	3	0	0	Bacteria	Patescibacteria	Parcubacteria	Candidatus_Kaiserbacteria	NA	NA	NA
ASV6218	0	2	0	0	0	Bacteria	Patescibacteria	Parcubacteria	Candidatus_Kaiserbacteria	NA	NA	NA
ASV6219	0	0	0	0	4	Bacteria	Patescibacteria	WS6_(Dojkabacteria)	NA	NA	NA	NA
ASV6267	0	2	0	0	0	Bacteria	NA	NA	NA	NA	NA	NA
ASV6268	0	2	0	0	0	Bacteria	Planctomycetes	Phycisphaerae	Tepidisphaerales	WD2101_soil_group	NA	NA
ASV6280	0	0	0	0	2	Bacteria	Actinobacteria	Acidimicrobiia	Actinomarinales	NA	NA	NA
ASV6281	0	0	0	0	4	Bacteria	Proteobacteria	Deltaproteobacteria	Myxococcales	Nannocystaceae	NA	NA
ASV6282	3	0	0	0	0	Bacteria	Proteobacteria	Gammaproteobacteria	Alteromonadales	NA	NA	NA
ASV6283	7	0	0	0	0	Bacteria	Proteobacteria	Gammaproteobacteria	Betaproteobacteriales	Rhodocyclaceae	Propionivibrio	NA
ASV6284	0	0	4	0	0	Bacteria	Firmicutes	Clostridia	Clostridiales	Clostridiaceae_2	Anoxynatronum	NA
ASV6285	3	0	0	0	0	Bacteria	Firmicutes	Clostridia	Clostridiales	Clostridiaceae_2	Anoxynatronum	NA
ASV6286	3	0	0	0	0	Bacteria	Firmicutes	Erysipelotrichia	Erysipelotrichales	Erysipelotrichaceae	Erysipelothrix	NA
ASV6287	0	0	0	9	0	Bacteria	Tenericutes	Mollicutes	Izimaplasmatales	Izimaplasmataceae	NA	NA
ASV6288	4	0	0	0	0	Bacteria	Proteobacteria	Deltaproteobacteria	Desulfobacterales	Desulfobacteraceae	NA	NA
ASV6289	0	2	0	0	0	Bacteria	Proteobacteria	Deltaproteobacteria	Desulfobacterales	Desulfobacteraceae	NA	NA
ASV6290	0	2	0	0	0	Bacteria	Proteobacteria	Deltaproteobacteria	Desulfobacterales	Desulfobacteraceae	NA	NA
ASV6291	0	2	0	0	0	Bacteria	Proteobacteria	Deltaproteobacteria	Sva0485	NA	NA	NA
ASV6292	0	0	3	0	0	Bacteria	Chloroflexi	KD4-96	NA	NA	NA	NA
ASV6293	0	3	0	0	0	Bacteria	Patescibacteria	Parcubacteria	Candidatus_Staskawiczbacteria	NA	NA	NA
ASV6294	0	0	6	0	0	Bacteria	Deinococcus-Thermus	Deinococci	Deinococcales	Trueperaceae	Truepera	NA
ASV6295	2	0	0	0	0	Bacteria	Firmicutes	Negativicutes	Selenomonadales	Veillonellaceae	NA	NA
ASV6296	0	0	0	6	0	Bacteria	Deinococcus-Thermus	Deinococci	Deinococcales	Trueperaceae	Truepera	NA
ASV6297	3	0	0	0	0	Bacteria	Deinococcus-Thermus	Deinococci	Deinococcales	Trueperaceae	Truepera	NA
ASV6298	3	0	0	0	0	Bacteria	Cloacimonetes	Cloacimonadia	Cloacimonadales	NA	NA	NA
ASV6300	2	0	0	0	0	Bacteria	NA	NA	NA	NA	NA	NA
ASV6303	0	0	5	0	0	Bacteria	Bacteroidetes	Bacteroidia	Cytophagales	Cyclobacteriaceae	Marivirga	NA
ASV6304	0	0	0	2	0	Bacteria	Bacteroidetes	Bacteroidia	Cytophagales	Cyclobacteriaceae	NA	NA
ASV6305	0	0	0	3	0	Bacteria	Bacteroidetes	Bacteroidia	Cytophagales	Cyclobacteriaceae	NA	NA
ASV6306	0	0	0	2	0	Bacteria	Bacteroidetes	Bacteroidia	Cytophagales	NA	NA	NA
ASV6307	33	0	0	0	0	Bacteria	Bacteroidetes	Bacteroidia	NA	NA	NA	NA
ASV6308	0	0	0	49	0	Bacteria	Bacteroidetes	Bacteroidia	NA	NA	NA	NA
ASV6309	6	0	0	0	0	Bacteria	Bacteroidetes	Bacteroidia	Flavobacteriales	Flavobacteriaceae	Robertkochia	NA
ASV6310	0	0	0	15	0	Bacteria	Actinobacteria	NA	NA	NA	NA	NA
ASV6311	0	0	0	5	0	Bacteria	Actinobacteria	NA	NA	NA	NA	NA
ASV6312	8	0	0	0	0	Bacteria	Chloroflexi	Anaerolineae	NA	NA	NA	NA
ASV6313	0	6	0	0	0	Bacteria	NA	NA	NA	NA	NA	NA
ASV6314	0	0	2	0	0	Bacteria	Chloroflexi	Anaerolineae	Anaerolineales	Anaerolineaceae	ADurb.Bin120	NA
ASV6315	0	0	0	0	2	Bacteria	NA	NA	NA	NA	NA	NA
ASV6316	0	0	0	2	0	Bacteria	NA	NA	NA	NA	NA	NA
ASV6317	0	0	6	0	0	Bacteria	NA	NA	NA	NA	NA	NA
ASV6318	0	0	3	0	0	Bacteria	NA	NA	NA	NA	NA	NA
ASV6319	0	0	7	0	0	Bacteria	NA	NA	NA	NA	NA	NA
ASV6320	0	0	0	0	3	Bacteria	NA	NA	NA	NA	NA	NA
ASV6322	0	0	0	2	0	Bacteria	NA	NA	NA	NA	NA	NA
ASV6323	0	0	0	0	2	Bacteria	NA	NA	NA	NA	NA	NA
ASV6330	0	2	0	0	0	Bacteria	NA	NA	NA	NA	NA	NA
ASV6332	0	0	0	0	2	Archaea	Nanoarchaeaeota	Woesearchaeia	NA	NA	NA	NA
ASV6333	0	3	0	0	0	Archaea	Crenarchaeota	Bathyarchaeia	NA	NA	NA	NA
ASV6352	0	3	0	0	0	Archaea	Nanoarchaeaeota	Woesearchaeia	NA	NA	NA	NA
ASV6353	0	4	0	0	0	Archaea	Nanoarchaeaeota	Woesearchaeia	NA	NA	NA	NA
ASV6354	0	2	0	0	0	Archaea	Nanoarchaeaeota	Woesearchaeia	NA	NA	NA	NA
ASV6355	0	2	0	0	0	Archaea	Nanoarchaeaeota	Woesearchaeia	NA	NA	NA	NA
ASV6356	0	0	0	0	6	Bacteria	NA	NA	NA	NA	NA	NA
ASV6357	0	0	0	3	0	Bacteria	NA	NA	NA	NA	NA	NA
ASV6358	0	0	0	0	3	Bacteria	Verrucomicrobia	Verrucomicrobiae	Opitutales	Puniceicoccaceae	Coraliomargarita	NA
ASV6359	0	0	0	6	0	Bacteria	Verrucomicrobia	Verrucomicrobiae	Opitutales	Puniceicoccaceae	Coraliomargarita	NA
ASV6360	0	0	0	0	6	Bacteria	Verrucomicrobia	Verrucomicrobiae	Opitutales	Puniceicoccaceae	Coraliomargarita	NA
ASV6361	0	0	0	2	0	Bacteria	Verrucomicrobia	Verrucomicrobiae	Opitutales	Puniceicoccaceae	Coraliomargarita	NA
ASV6362	0	2	0	0	0	Archaea	Crenarchaeota	Bathyarchaeia	NA	NA	NA	NA
ASV6364	0	0	0	0	4	Bacteria	Deinococcus-Thermus	Deinococci	Deinococcales	Trueperaceae	Truepera	NA
ASV6365	0	0	0	0	2	Bacteria	Deinococcus-Thermus	Deinococci	Deinococcales	Trueperaceae	Truepera	NA
ASV6366	0	0	0	0	2	Bacteria	Deinococcus-Thermus	Deinococci	Deinococcales	Trueperaceae	Truepera	NA
ASV6424	0	6	0	0	0	Bacteria	NA	NA	NA	NA	NA	NA
ASV6425	9	0	0	0	0	Bacteria	NA	NA	NA	NA	NA	NA
ASV6426	4	0	0	0	0	Bacteria	Cyanobacteria	Oxyphotobacteria	NA	NA	NA	NA
ASV6429	0	4	0	0	0	Bacteria	NA	NA	NA	NA	NA	NA
ASV6431	0	0	5	0	0	Bacteria	Patescibacteria	Parcubacteria	Candidatus_Kaiserbacteria	NA	NA	NA
ASV6432	0	0	0	5	0	Bacteria	Patescibacteria	Parcubacteria	Candidatus_Kaiserbacteria	NA	NA	NA
ASV6433	0	0	0	2	0	Bacteria	Patescibacteria	Parcubacteria	Candidatus_Kaiserbacteria	NA	NA	NA
ASV6523	0	0	5	0	0	Bacteria	NA	NA	NA	NA	NA	NA
ASV6524	0	0	0	0	2	Bacteria	Bacteroidetes	Bacteroidia	NA	NA	NA	NA
ASV6525	0	0	0	0	3	Bacteria	NA	NA	NA	NA	NA	NA
ASV6526	2	0	0	0	0	Bacteria	Chloroflexi	Chloroflexia	Chloroflexales	Chloroflexaceae	NA	NA
ASV6528	0	6	0	0	0	Bacteria	Bacteroidetes	Bacteroidia	Sphingobacteriales	NA	NA	NA
ASV6529	0	3	0	0	0	Bacteria	Bacteroidetes	Bacteroidia	Sphingobacteriales	s74e-6049	NA	NA
ASV6530	0	0	0	6	0	Bacteria	Bacteroidetes	Bacteroidia	NA	NA	NA	NA
ASV6531	4	0	0	0	0	Bacteria	Bacteroidetes	Bacteroidia	NA	NA	NA	NA
ASV6532	0	3	0	0	0	Bacteria	NA	NA	NA	NA	NA	NA
ASV6535	0	0	0	13	0	Bacteria	Proteobacteria	Deltaproteobacteria	Desulfobacterales	Desulfobacteraceae	Desulfotignum	NA
ASV6536	0	0	8	0	0	Bacteria	Proteobacteria	Deltaproteobacteria	Desulfobacterales	Desulfobacteraceae	Desulfotignum	NA
ASV6537	0	0	6	0	0	Bacteria	Proteobacteria	Deltaproteobacteria	Desulfobacterales	Desulfobacteraceae	Desulfotignum	NA
ASV6538	0	0	0	8	0	Bacteria	Proteobacteria	Deltaproteobacteria	Desulfobacterales	Desulfobacteraceae	Desulfotignum	NA
ASV6539	0	0	3	0	0	Bacteria	Proteobacteria	Deltaproteobacteria	Desulfobacterales	Desulfobacteraceae	NA	NA
ASV6540	0	0	3	0	0	Bacteria	NA	NA	NA	NA	NA	NA
ASV6541	0	0	0	2	0	Bacteria	Proteobacteria	Deltaproteobacteria	Desulfobacterales	Desulfobacteraceae	Desulfotignum	NA
ASV6542	0	0	2	0	0	Bacteria	Proteobacteria	Deltaproteobacteria	Desulfobacterales	Desulfobacteraceae	Desulfotignum	NA
ASV6543	0	0	0	7	0	Bacteria	Proteobacteria	Deltaproteobacteria	Desulfobacterales	Desulfobacteraceae	Desulfotignum	NA
ASV6551	0	0	3	0	0	Bacteria	NA	NA	NA	NA	NA	NA
ASV6552	0	0	0	0	4	Bacteria	Patescibacteria	Saccharimonadia	Saccharimonadales	NA	NA	NA
ASV6555	0	0	4	0	0	Bacteria	NA	NA	NA	NA	NA	NA
ASV6558	0	0	0	4	0	Bacteria	NA	NA	NA	NA	NA	NA
ASV6560	0	0	3	0	0	Bacteria	NA	NA	NA	NA	NA	NA
ASV6562	0	0	0	0	9	Bacteria	Patescibacteria	Saccharimonadia	Saccharimonadales	NA	NA	NA
ASV6563	0	0	5	0	0	Bacteria	Proteobacteria	NA	NA	NA	NA	NA
ASV6568	6	0	0	0	0	Bacteria	Proteobacteria	Gammaproteobacteria	Chromatiales	Chromatiaceae	NA	NA
ASV6575	0	0	0	11	0	Bacteria	NA	NA	NA	NA	NA	NA
ASV6576	3	0	0	0	0	Bacteria	NA	NA	NA	NA	NA	NA
ASV6578	3	0	0	0	0	Bacteria	NA	NA	NA	NA	NA	NA
ASV6579	0	0	0	0	3	Bacteria	NA	NA	NA	NA	NA	NA
ASV6582	0	0	7	0	0	Bacteria	Verrucomicrobia	Verrucomicrobiae	Opitutales	Opitutaceae	Cephaloticoccus	NA
ASV6583	3	0	0	0	0	Bacteria	NA	NA	NA	NA	NA	NA
ASV6584	0	2	0	0	0	Bacteria	WOR-1	NA	NA	NA	NA	NA
ASV6585	0	2	0	0	0	Bacteria	Proteobacteria	Gammaproteobacteria	NA	NA	NA	NA
ASV6586	5	0	0	0	0	Bacteria	Chloroflexi	NA	NA	NA	NA	NA
ASV6587	5	0	0	0	0	Bacteria	Bacteroidetes	Bacteroidia	Chitinophagales	Saprospiraceae	Phaeodactylibacter	NA
ASV6588	0	0	0	0	5	Bacteria	Chloroflexi	Anaerolineae	Anaerolineales	Anaerolineaceae	NA	NA
ASV6589	3	0	0	0	0	Bacteria	Tenericutes	Mollicutes	Mollicutes_RF39	NA	NA	NA
ASV6590	0	6	0	0	0	Bacteria	Proteobacteria	Alphaproteobacteria	Rickettsiales	Mitochondria	NA	NA
ASV6591	4	0	0	0	0	Bacteria	Proteobacteria	Alphaproteobacteria	Rickettsiales	Mitochondria	NA	NA
ASV6592	0	0	0	10	0	Bacteria	Actinobacteria	Nitriliruptoria	Nitriliruptorales	Nitriliruptoraceae	Egicoccus	NA
ASV6593	0	0	8	0	0	Bacteria	Gemmatimonadetes	NA	NA	NA	NA	NA
ASV6594	0	0	15	0	0	Bacteria	Gemmatimonadetes	Longimicrobia	Longimicrobiales	Longimicrobiaceae	NA	NA
ASV6595	0	0	13	0	0	Bacteria	Proteobacteria	Alphaproteobacteria	Rhodospirillales	Rhodopirillaceae	Defluviicoccus	NA
ASV6596	0	0	0	14	0	Bacteria	Proteobacteria	Deltaproteobacteria	Desulfobacterales	Desulfobacteraceae	Desulfotignum	NA
ASV6597	0	0	3	0	0	Bacteria	Proteobacteria	Deltaproteobacteria	Desulfobacterales	Desulfobacteraceae	Desulfotignum	NA
ASV6598	0	0	0	17	0	Bacteria	Proteobacteria	Gammaproteobacteria	Oceanospirillales	Halomonadaceae	Salicola	NA
ASV6599	0	0	0	6	0	Bacteria	Proteobacteria	Gammaproteobacteria	Oceanospirillales	Halomonadaceae	Halomonas	NA
ASV6600	0	0	0	30	0	Bacteria	Cyanobacteria	Oxyphotobacteria	Chloroplast	NA	NA	NA
ASV6601	0	0	0	4	0	Bacteria	Cyanobacteria	Oxyphotobacteria	Chloroplast	NA	NA	NA
ASV6602	5	0	0	0	0	Bacteria	Cyanobacteria	Oxyphotobacteria	Chloroplast	NA	NA	NA
ASV6603	33	0	0	0	0	Bacteria	Cyanobacteria	Oxyphotobacteria	Chloroplast	NA	NA	NA
ASV6604	0	8	0	0	0	Bacteria	Cyanobacteria	Oxyphotobacteria	Chloroplast	NA	NA	NA
ASV6605	0	0	19	0	0	Bacteria	Cyanobacteria	Oxyphotobacteria	Chloroplast	NA	NA	NA
ASV6606	2	0	0	0	0	Bacteria	Cyanobacteria	Oxyphotobacteria	Chloroplast	NA	NA	NA
ASV6607	3	0	0	0	0	Bacteria	Cyanobacteria	Oxyphotobacteria	Chloroplast	NA	NA	NA
ASV6608	0	4	0	0	0	Bacteria	Proteobacteria	Gammaproteobacteria	Betaproteobacteriales	NA	NA	NA
ASV6609	0	2	0	0	0	Bacteria	Proteobacteria	Gammaproteobacteria	Betaproteobacteriales	Hydrogenophilaceae	Thiobacillus	NA
ASV6610	0	0	5	0	0	Bacteria	Proteobacteria	Gammaproteobacteria	Betaproteobacteriales	Hydrogenophilaceae	Thiobacillus	NA
ASV6611	0	0	2	0	0	Bacteria	Proteobacteria	Gammaproteobacteria	Betaproteobacteriales	Hydrogenophilaceae	Thiobacillus	NA
ASV6612	2	0	0	0	0	Bacteria	Patescibacteria	Microgenomatia	Candidatus_Shapirobacteria	NA	NA	NA
ASV6613	2	0	0	0	0	Bacteria	Patescibacteria	Microgenomatia	Candidatus_Shapirobacteria	NA	NA	NA
ASV6738	0	0	2	0	0	Archaea	Euryarchaeota	Halobacteria	Halobacteriales	Haloferacaceae	Halolamina	NA
ASV6739	0	0	4	0	0	Archaea	Euryarchaeota	Halobacteria	Halobacteriales	Haloferacaceae	Halohasta	NA
ASV6740	0	0	0	4	0	Archaea	Euryarchaeota	Halobacteria	Halobacteriales	Haloferacaceae	Halorubrum	NA
ASV6741	0	0	0	1	0	Archaea	Euryarchaeota	Halobacteria	Halobacteriales	Haloferacaceae	Halorubrum	NA
ASV6749	2	0	0	0	0	Bacteria	Patescibacteria	Microgenomatia	Candidatus_Shapirobacteria	NA	NA	NA
ASV6752	0	0	2	0	0	Bacteria	Bacteroidetes	Bacteroidia	NA	NA	NA	NA
ASV6753	2	0	0	0	0	Bacteria	Bacteroidetes	Bacteroidia	NA	NA	NA	NA
ASV6755	0	0	3	0	0	Bacteria	Chloroflexi	Anaerolineae	Caldilineales	Caldilineaceae	NA	NA
ASV6759	2	0	0	0	0	Bacteria	NA	NA	NA	NA	NA	NA
ASV6763	4	0	0	0	0	Bacteria	Bacteroidetes	Bacteroidia	Cytophagales	Cyclobacteriaceae	Anditalea	NA
ASV6765	0	0	0	0	8	Bacteria	NA	NA	NA	NA	NA	NA
ASV6766	0	0	0	0	2	Bacteria	Proteobacteria	Gammaproteobacteria	NA	NA	NA	NA
ASV6767	0	0	0	47	0	Bacteria	Proteobacteria	Deltaproteobacteria	Desulfobacterales	Desulfobacteraceae	Desulfotignum	NA
ASV6768	0	0	0	0	11	Bacteria	Proteobacteria	Deltaproteobacteria	Desulfobacterales	Desulfobacteraceae	Desulfotignum	NA
ASV6769	0	0	0	13	0	Bacteria	Proteobacteria	Deltaproteobacteria	Desulfobacterales	Desulfobacteraceae	Desulfotignum	NA
ASV6770	0	3	0	0	0	Bacteria	Proteobacteria	Gammaproteobacteria	Steroidobacterales	Steroidobacteraceae	NA	NA
ASV6771	6	0	0	0	0	Bacteria	Firmicutes	Erysipelotrichia	Erysipelotrichales	Erysipelotrichaceae	Erysipelothrix	NA
ASV6772	5	0	0	0	0	Bacteria	Proteobacteria	NA	NA	NA	NA	NA
ASV6773	0	0	0	0	2	Bacteria	Proteobacteria	Alphaproteobacteria	Puniceispirillales	NA	NA	NA
ASV6774	0	0	0	0	2	Bacteria	Chrysiogenetes	Chrysiogenetes	Chrysiogenales	Chrysiogenaceae	Chrysiogenes	arsenatis
ASV6775	0	0	0	3	0	Bacteria	Deinococcus-Thermus	Deinococci	Deinococcales	Trueperaceae	Truepera	NA
ASV6776	0	0	0	1	0	Bacteria	Deinococcus-Thermus	Deinococci	Deinococcales	Trueperaceae	Truepera	NA
ASV6777	0	0	0	2	0	Bacteria	Deinococcus-Thermus	Deinococci	Deinococcales	Trueperaceae	Truepera	NA
ASV6778	0	0	0	4	0	Bacteria	Deinococcus-Thermus	Deinococci	Deinococcales	Trueperaceae	Truepera	NA
ASV6779	0	0	2	0	0	Bacteria	Deinococcus-Thermus	Deinococci	Deinococcales	Trueperaceae	Truepera	NA
ASV6780	0	0	0	3	0	Bacteria	Deinococcus-Thermus	Deinococci	Deinococcales	Trueperaceae	Truepera	NA
ASV6781	0	0	0	11	0	Bacteria	Deinococcus-Thermus	Deinococci	Deinococcales	Trueperaceae	Truepera	NA
ASV6782	4	0	0	0	0	Bacteria	Deinococcus-Thermus	Deinococci	Deinococcales	Trueperaceae	Truepera	NA
ASV6783	0	0	0	2	0	Bacteria	Deinococcus-Thermus	Deinococci	Deinococcales	Trueperaceae	Truepera	NA
ASV6784	0	0	3	0	0	Bacteria	Deinococcus-Thermus	Deinococci	Deinococcales	Trueperaceae	Truepera	NA
ASV6785	0	0	0	0	3	Bacteria	Epsilonbacteraeota	Campylobacteria	Campylobacterales	Sulfurospirillaceae	Sulfurospirillum	alkalitolerans
ASV6786	0	0	0	0	2	Bacteria	Bacteroidetes	Bacteroidia	Bacteroidales	Salinivirgaceae	Salinivirga	NA
ASV6787	0	3	0	0	0	Bacteria	NA	NA	NA	NA	NA	NA
ASV6788	6	0	0	0	0	Bacteria	Spirochaetes	Spirochaetia	Spirochaetales	Spirochaetaceae	NA	NA
ASV6789	2	0	0	0	0	Bacteria	NA	NA	NA	NA	NA	NA
ASV6791	0	0	0	0	3	Bacteria	Patescibacteria	Parcubacteria	NA	NA	NA	NA
ASV6792	3	0	0	0	0	Bacteria	Planctomycetes	vadinHA49	NA	NA	NA	NA
ASV6793	0	0	3	0	0	Bacteria	Patescibacteria	Parcubacteria	Candidatus_Kaiserbacteria	NA	NA	NA
ASV6794	0	2	0	0	0	Bacteria	Patescibacteria	Parcubacteria	NA	NA	NA	NA
ASV6795	0	0	0	0	3	Bacteria	Bacteroidetes	Ignavibacteria	Ignavibacteriales	Ignavibacteriaceae	Ignavibacterium	NA
ASV6796	6	0	0	0	0	Bacteria	Chloroflexi	Anaerolineae	Anaerolineales	Anaerolineaceae	NA	NA
ASV6797	0	0	7	0	0	Bacteria	Proteobacteria	Gammaproteobacteria	Oceanospirillales	Halomonadaceae	Halomonas	NA
ASV6798	10	0	0	0	0	Bacteria	Proteobacteria	Gammaproteobacteria	Chromatiales	Chromatiaceae	Thiocapsa	NA
ASV6799	0	0	4	0	0	Bacteria	Proteobacteria	Gammaproteobacteria	Thiotrichales	Thiotrichaceae	NA	NA
ASV6800	0	0	0	0	6	Bacteria	Proteobacteria	Gammaproteobacteria	Ectothiorhodospirales	Ectothiorhodospiraceae	Thioalkalivibrio	NA
ASV6801	0	0	0	11	0	Bacteria	Proteobacteria	Gammaproteobacteria	Gammaproteobacteria_Incertae_Sedis	Unknown_Family	Wenzhouxiangella	sediminis
ASV6802	2	0	0	0	0	Bacteria	Proteobacteria	Alphaproteobacteria	Tistrellales	Geminicoccaceae	Candidatus_Alysiosphaera	NA
ASV6803	0	0	3	0	0	Bacteria	Acidobacteria	Holophagae	Subgroup_7	NA	NA	NA
ASV6804	0	4	0	0	0	Bacteria	Planctomycetes	Planctomycetacia	Pirellulales	Pirellulaceae	Pir4_lineage	NA
ASV6805	0	0	0	1	0	Bacteria	Proteobacteria	Deltaproteobacteria	Bradymonadales	Bradymonadaceae	NA	NA
[truncated: 1,804 more rows]
