# Supplementary material for: Living to the High Extreme: Unraveling the Composition, Structure, and Functional Insights of Bacterial Communities Thriving in the Arsenic-Rich Salar de Huasco Altiplanic Ecosystem
Source: Microbiol Spectr. 2021 Jun 30;9(1):10.1128/spectrum.00444-21. doi: 10.1128/spectrum.00444-21 (PMC8552739; doi:10.1128/spectrum.00444-21)
Supplement: SUPPLEMENTAL FILE 3 — Table S5. Download SPECTRUM00444-21_Supp_3_seq13.txt, TXT file, 0.01 MB [file spectrum00444-21_supp_3_seq13.txt]

Supplmentary Table S5. Statistical evaluation of enriched functional categories (SEED subsystem 1) for each of the five communities with respect to the other four (according to Welch�s t-test).
Subsystem_1	H0			H1			H3			H4			H5
	p-values	p-values (corrected)	Difference between means	p-values	p-values (corrected)	Difference between means	p-values	p-values (corrected)	Difference between means	p-values	p-values (corrected)	Difference between means	p-values	p-values (corrected)	Difference between means
Amino Acids and Derivatives	0.00513160557675	0.00513160557675	-0.463075414915	3,31E+05	3,31E+05	-0.824672780459	0.00578923154315	0.00578923154315	0.455587292503	0.00118562145466	0.00118562145466	0.549824172261	0.0720775514388	0.0720775514388	0.28233673061
Arabinose Sensor and transport module	0.0216990711598	0.0216990711598	0.000249428641418	3,41E+04	3,41E+04	0.000606515924805	0.00991216338887	0.00991216338887	-0.000284591093203	0.00429332153968	0.00429332153968	-0.00032009273266	0.0208549812069	0.0208549812069	-0.00025126074036
Carbohydrates	0.600989326307	0.600989326307	0.0259438015038	1,81E+03	1,81E+03	0.318290341751	0.188969745884	0.188969745884	-0.0664759325522	0.309631959926	0.309631959926	-0.0509332600447	8,12E+06	8,12E+06	-0.226824950658
Cell Division and Cell Cycle	5,22E+06	5,22E+06	0.132496198732	0.00112690017132	0.00112690017132	0.103046443957	0.344938847009	0.344938847009	-0.0267958943387	0.00011240484654	0.00011240484654	-0.125693758595	0.00680452773635	0.00680452773635	-0.0830529897548
Cell Wall and Capsule	0.0305392585671	0.0305392585671	0.0695387229238	0.0133645574615	0.0133645574615	0.0808699666407	2,93E-01	2,93E-01	-0.213675120506	0.769518438228	0.769518438228	0.00887052852017	0.0840009482893	0.0840009482893	0.0543959024213
Central metabolism	0.000418028485966	0.000418028485966	0.0224174566422	2,14E+03	2,14E+03	-0.0356249278454	0.291164999653	0.291164999653	-0.00594938624473	0.021732281766	0.021732281766	0.0136360634739	0.326321428595	0.326321428595	0.005520793974
Clustering-based subsystems	0.00140051255621	0.00140051255621	-0.173296251863	1,57E+06	1,57E+06	-0.2449130784	0.0606555973229	0.0606555973229	0.0947859687036	0.000625280623923	0.000625280623923	0.187751543185	0.00967656007569	0.00967656007569	0.135671818374
Cofactors, Vitamins, Prosthetic Groups, Pigments	5,65E+01	5,65E+01	0.38600025543	0.816598869132	0.816598869132	-0.0131879802671	0.539751006363	0.539751006363	-0.0350260691301	0.0443041827398	0.0443041827398	-0.120569623897	0.000761894757427	0.000761894757427	-0.217216582136
DNA Metabolism	0.00148929490305	0.00148929490305	0.205612941791	0.454451255912	0.454451255912	-0.0433997999924	2,03E+02	2,03E+02	-0.384766086713	0.0324092804493	0.0324092804493	0.130779961352	0.122759941635	0.122759941635	0.0917729835633
Dormancy and Sporulation	2,32E+03	2,32E+03	0.0229882069052	0.849350767734	0.849350767734	0.000681736931878	5,32E+06	5,32E+06	-0.0169408929491	0.674941169444	0.674941169444	-0.00150813830016	0.156782467729	0.156782467729	-0.00522091258775
Fatty Acids, Lipids and Isoprenoids	0.000134000090067	0.000134000090067	-0.102012962327	0.00105989173842	0.00105989173842	-0.0852479043607	1,06E+06	1,06E+06	0.119510732864	0.0351776944851	0.0351776944851	0.0514411098035	0.482025605937	0.482025605937	0.0163090240211
Iron acquisition and metabolism	0.00637339908873	0.00637339908873	0.0231940831773	1,41E+02	1,41E+02	-0.0520870900879	0.554852043745	0.554852043745	-0.00460122251458	0.00437686304104	0.00437686304104	0.0243957702909	0.249304104094	0.249304104094	0.00909845913431
Membrane Transport	0.00112899437879	0.00112899437879	0.0690008853541	1,27E+04	1,27E+04	-0.115463724784	0.00540905624545	0.00540905624545	0.0574155147756	0.218223237189	0.218223237189	0.0235958840937	0.0775170394025	0.0775170394025	-0.0345485594392
Metabolism of Aromatic Compounds	0.0700479468114	0.0700479468114	0.0466180717722	0.000818614611974	0.000818614611974	0.093482749744	0.0123974015598	0.0123974015598	0.0666659847052	8,33E+04	8,33E+04	-0.142775399737	0.0158640531537	0.0158640531537	-0.0639914064846
Miscellaneous	0.000407410723104	0.000407410723104	0.14244831912	0.000836467176905	0.000836467176905	0.13329807666	0.880857899321	0.880857899321	0.00527534405184	9,22E+05	9,22E+05	-0.183885300277	0.0109655769974	0.0109655769974	-0.0971364395546
Motility and Chemotaxis	4,42E+06	4,42E+06	0.336982939338	0.000476091801697	0.000476091801697	0.281548763239	0.0289941574653	0.0289941574653	-0.163864446253	0.000759332554481	0.000759332554481	-0.269628349399	0.0149736523049	0.0149736523049	-0.185038906925
Nitrogen Metabolism	0.898057594338	0.898057594338	0.00610080860887	1,39E+06	1,39E+06	0.24353192619	0.0194919868202	0.0194919868202	0.119328047577	1,27E+06	1,27E+06	-0.244737519635	0.0154924275115	0.0154924275115	-0.12422326274
Nucleosides and Nucleotides	2,18E+06	2,18E+06	-0.108821771053	0.00277198828776	0.00277198828776	-0.0726427978537	0.198415363805	0.198415363805	0.0287031544208	0.0391540735404	0.0391540735404	0.0475956014226	3,85E+06	3,85E+06	0.105165813063
Phages, Prophages, Transposable elements	1,27E+03	1,27E+03	0.00479648540299	0.24793626918	0.24793626918	0.000870452513444	0.0509794820223	0.0509794820223	-0.00151849056736	0.000652515487293	0.000652515487293	-0.00286931287199	0.0957674281766	0.0957674281766	-0.00127913447708
Phages, Prophages, Transposable elements, Plasmids	0.00351504416486	0.00351504416486	-0.0936627363434	9,92E+06	9,92E+06	-0.13103949433	0.973014850389	0.973014850389	0.00097941939722	4,21E+05	4,21E+05	0.157155494219	0.0305770161888	0.0305770161888	0.0665673170567
Phosphorus Metabolism	3,90E+03	3,90E+03	-0.0582257333487	4,19E+05	4,19E+05	0.0440632363828	0.767335843757	0.767335843757	-0.00272217944832	0.770659796711	0.770659796711	0.00268206356651	0.133910698521	0.133910698521	0.0142026128477
Photosynthesis	2,92E+02	2,92E+02	0.21702586278	0.00594550085111	0.00594550085111	-0.0985840051005	0.00188167821892	0.00188167821892	-0.113647816922	0.785315834275	0.785315834275	0.00890086549778	0.675567366094	0.675567366094	-0.0136949062552
Plant cell walls and outer surfaces	3,11E+05	3,11E+05	0.00124158223228	0.00441757845022	0.00441757845022	0.000709144895854	0.0245347832947	0.0245347832947	-0.00054194067409	0.00175247760703	0.00175247760703	-0.000791903868051	0.011672482382	0.011672482382	-0.000616882585993
Potassium metabolism	3,26E+06	3,26E+06	0.0646855655292	0.00961860179773	0.00961860179773	0.0374148971072	0.994510722208	0.994510722208	-9,14E+06	5,79E+05	5,79E+05	-0.0710232985115	0.0284389722469	0.0284389722469	-0.0309857920225
Predictions based on plant-prokaryote comparative analysis	8,32E+02	8,32E+02	0.0383692061406	0.260815135801	0.260815135801	0.00671753874654	0.0242866862344	0.0242866862344	-0.0141250248024	0.00127929358156	0.00127929358156	-0.0213062266718	0.111990623711	0.111990623711	-0.00965549341287
Protein Metabolism	0.743457638392	0.743457638392	-0.017037530442	0.00511368090145	0.00511368090145	-0.160227704714	0.000144674419445	0.000144674419445	-0.228857406652	0.0419658855879	0.0419658855879	0.11166556916	1,54E+05	1,54E+05	0.294457072649
Regulation and Cell signaling	0.0172644937346	0.0172644937346	0.061462919608	0.0324497269399	0.0324497269399	0.0545069336594	0.00130329498572	0.00130329498572	0.0869371903378	7,25E+04	7,25E+04	-0.1398521354	0.014873224231	0.014873224231	-0.0630549082049
Respiration	7,44E+05	7,44E+05	-0.489367570478	3,53E+05	3,53E+05	0.506800278063	0.0392480813911	0.0392480813911	0.201987977047	0.428058172847	0.428058172847	-0.0740593306417	0.128373584563	0.128373584563	-0.14536135399
RNA Metabolism	0.00113264719784	0.00113264719784	0.100556327859	0.476487205404	0.476487205404	0.0196172039573	3,16E+03	3,16E+03	-0.1741617061	0.255054630687	0.255054630687	-0.0317020742983	0.00453119161057	0.00453119161057	0.0856902485823
Secondary Metabolism	0.274999833603	0.274999833603	-0.00337024016208	0.773423499324	0.773423499324	-0.000875314586577	1,82E+05	1,82E+05	-0.0170902696667	2,92E+05	2,92E+05	0.0167538344399	0.142868033948	0.142868033948	0.00458198997542
Stress Response	0.0234668276978	0.0234668276978	-0.0926968162887	6,48E+05	6,48E+05	-0.20357040074	1,03E+05	1,03E+05	0.19884170947	0.644575290296	0.644575290296	0.0177088467198	0.0479941814361	0.0479941814361	0.0797166608393
Sulfur Metabolism	0.0845826878516	0.0845826878516	0.0417122351165	4,51E+04	4,51E+04	0.137607611207	0.0245572346672	0.0245572346672	-0.0557867167075	0.473318928681	0.473318928681	-0.016781116829	8,00E+06	8,00E+06	-0.106752012787
Transcriptional regulation	0.0258951599478	0.0258951599478	0.00254104448021	0.000321723521949	0.000321723521949	0.00441724514387	4,36E+04	4,36E+04	-0.00633962404823	0.10743505512	0.10743505512	0.00178284456676	0.03421489597	0.03421489597	-0.0024015101426
Virulence	7,13E-02	7,13E-02	-0.426714708556	0.611777835805	0.611777835805	0.0305831263323	0.0706959961858	0.0706959961858	0.113384166525	0.0584589607336	0.0584589607336	0.11917586742	0.0119229953381	0.0119229953381	0.163571548279
Virulence, Disease and Defense	0.153454038492	0.153454038492	0.0062983866886	0.000478371060561	0.000478371060561	-0.0171271855236	0.000899738182336	0.000899738182336	-0.0161403123907	9,93E+04	9,93E+04	0.0247208217179	0.601701131868	0.601701131868	0.00224828950781
